# Supplementary material for: Maternal infections in pregnancy and the risk of sudden unexpected infant death in the offspring in the U.S., 2011–2015
Source: PLoS One. 2023 Apr 21;18(4):e0284614. doi: 10.1371/journal.pone.0284614 (PMC10121007; doi:10.1371/journal.pone.0284614)
Supplement: S1 Dataset — (ZIP) [file pone.0284614.s001.zip]

Archive with 2 entries (2 files):
- final_sids_jan11.csv
- __MACOSX/._final_sids_jan11.csv
