# Supplementary material for: Maternal infections in pregnancy and the risk of sudden unexpected infant death in the offspring in the U.S., 2011–2015
Source: PLoS One. 2023 Apr 21;18(4):e0284614. doi: 10.1371/journal.pone.0284614 (PMC10121007; doi:10.1371/journal.pone.0284614)
Supplement: S1 Dataset — (ZIP) [file pone.0284614.s001.zip › final_sids_jan11.csv]

Birth Year	Mother's Age Recode 9	Mother's Race/Hispanic Origin	Mother's Education	SEX	Admission to NICU	Chlamydia	Hepatitis C	Hepatitis B	Syphilis	Age of Death in Days	Delivery Method Recode	Combined Gestation Recode 10	Father's Race/Hispanic Origin	Birth Weight Recode 14	Live Birth Order Recode	Gonorrhea	Month Prenatal Care Began Recode	Father's Age Recode 11	SIDS	Smoking_Before_Preganancy	Smoking_During_Preganancy	Other_Infections_HepB_S	IS_MARRIED
2014.0	4.0	2.0	3.0	F	N	N	N	N	N	37.0	C	5.0	2.0	9.0	8.0	N	2.0	5.0	1	N	N	N	Y
2014.0	3.0	2.0	4.0	F	N	N	N	N	N	154.0	V	5.0	2.0	9.0	2.0	N	2.0	5.0	1	Y	Y	N	N
2014.0	3.0	1.0	3.0	M	Y	N	N	N	N	44.0	C	3.0	1.0	4.0	2.0	N	1.0	3.0	1	N	N	N	N
2014.0	4.0	2.0	3.0	F	N	N	N	N	N	22.0	V	8.0	8.0	9.0	7.0	N	5.0	11.0	1	N	N	N	N
2014.0	4.0	1.0	6.0	M	Y	N	N	N	N	187.0	V	2.0	1.0	3.0	1.0	N	1.0	5.0	1	N	N	N	Y
2014.0	3.0	1.0	3.0	M	N	N	N	N	N	76.0	V	6.0	1.0	10.0	2.0	N	2.0	3.0	1	N	N	N	N
2014.0	7.0	2.0	2.0	F	N	N	N	N	N	193.0	V	8.0	2.0	9.0	5.0	N	1.0	6.0	1	N	N	N	N
2014.0	3.0	1.0	3.0	F	N	N	N	N	N	266.0	V	7.0	8.0	9.0	1.0	N	2.0	11.0	1	Y	Y	N	N
2014.0	4.0	2.0	3.0	M	Y	N	N	N	N	72.0	C	5.0	2.0	6.0	5.0	N	3.0	4.0	1	Y	Y	N	Y
2014.0	4.0	7.0	2.0	M	Y	N	N	N	N	167.0	C	6.0	8.0	7.0	4.0	N	2.0	11.0	1	Y	Y	N	N
2014.0	3.0	2.0	5.0	M	Y	Y	N	N	N	86.0	C	3.0	2.0	4.0	1.0	N	1.0	3.0	1	N	N	N	N
2014.0	3.0	1.0	5.0	M	N	N	N	N	N	123.0	V	9.0	1.0	10.0	2.0	N	1.0	4.0	1	N	N	N	Y
2014.0	3.0	1.0	4.0	M	N	N	N	N	N	108.0	C	10.0	1.0	10.0	1.0	N	1.0	4.0	1	Y	Y	N	N
2014.0	3.0	1.0	3.0	M	N	N	N	N	N	216.0	V	7.0	1.0	9.0	1.0	N	1.0	3.0	1	N	N	N	N
2014.0	2.0	2.0	4.0	M	N	N	N	N	N	46.0	V	5.0	8.0	8.0	9.0	N	5.0	11.0	1	U	U	N	N
2014.0	6.0	1.0	7.0	M	N	N	N	N	N	114.0	C	7.0	1.0	11.0	3.0	N	1.0	6.0	1	N	N	N	Y
2014.0	5.0	1.0	4.0	M	N	N	N	N	N	101.0	V	7.0	2.0	9.0	3.0	N	2.0	5.0	1	Y	N	N	Y
2014.0	3.0	7.0	3.0	M	N	N	N	N	N	39.0	C	6.0	8.0	10.0	2.0	N	2.0	11.0	1	N	N	N	N
2014.0	4.0	1.0	5.0	M	N	Y	N	N	N	72.0	V	6.0	1.0	8.0	3.0	N	3.0	5.0	1	Y	Y	N	N
2014.0	2.0	2.0	2.0	M	N	N	N	N	N	41.0	V	5.0	8.0	8.0	1.0	N	4.0	11.0	1	N	N	N	N
2014.0	3.0	1.0	3.0	F	N	Y	N	N	N	18.0	V	9.0	1.0	10.0	1.0	N	1.0	3.0	1	Y	N	N	N
2014.0	4.0	1.0	4.0	M	N	N	N	N	N	266.0	C	5.0	1.0	11.0	3.0	N	1.0	4.0	1	N	N	N	Y
2014.0	2.0	1.0	2.0	M	N	N	N	N	N	187.0	C	5.0	1.0	8.0	1.0	N	1.0	2.0	1	N	N	N	N
2014.0	3.0	2.0	3.0	M	N	N	N	N	N	210.0	V	5.0	2.0	8.0	3.0	N	2.0	8.0	1	N	N	N	N
2014.0	3.0	3.0	3.0	M	N	N	N	N	N	76.0	V	5.0	8.0	11.0	1.0	N	1.0	11.0	1	Y	Y	N	N
2014.0	4.0	1.0	3.0	M	Y	N	N	N	N	85.0	V	5.0	1.0	8.0	3.0	N	2.0	4.0	1	N	N	N	Y
2014.0	4.0	1.0	3.0	M	N	N	N	N	N	119.0	V	7.0	7.0	10.0	3.0	N	1.0	5.0	1	Y	Y	N	Y
2014.0	4.0	2.0	3.0	F	N	Y	N	N	N	209.0	C	7.0	2.0	9.0	4.0	N	1.0	3.0	1	Y	Y	N	N
2014.0	2.0	2.0	2.0	F	Y	N	N	N	N	101.0	C	5.0	8.0	6.0	2.0	N	1.0	11.0	1	U	U	N	N
2014.0	2.0	7.0	2.0	F	N	N	N	N	N	166.0	C	8.0	1.0	10.0	1.0	N	4.0	2.0	1	N	N	N	N
2014.0	4.0	2.0	5.0	M	N	N	N	N	N	147.0	C	7.0	2.0	9.0	4.0	N	1.0	5.0	1	Y	Y	N	N
2014.0	4.0	1.0	3.0	M	N	N	N	N	N	104.0	C	6.0	1.0	8.0	1.0	N	3.0	4.0	1	Y	Y	N	N
2014.0	3.0	1.0	4.0	M	Y	N	N	N	N	143.0	C	6.0	1.0	6.0	1.0	N	1.0	3.0	1	N	N	N	N
2014.0	5.0	2.0	2.0	M	Y	N	N	N	N	284.0	C	2.0	8.0	5.0	4.0	N	1.0	11.0	1	N	N	N	N
2014.0	3.0	2.0	2.0	M	Y	N	N	N	N	109.0	V	3.0	2.0	6.0	3.0	N	1.0	3.0	1	Y	Y	N	N
2014.0	4.0	1.0	3.0	F	N	N	N	N	N	30.0	V	10.0	8.0	7.0	1.0	N	1.0	11.0	1	N	N	N	N
2014.0	3.0	1.0	4.0	M	N	N	N	N	N	151.0	C	6.0	1.0	10.0	1.0	N	1.0	4.0	1	N	N	N	N
2014.0	3.0	7.0	4.0	M	N	N	N	N	N	176.0	V	7.0	7.0	8.0	2.0	N	1.0	4.0	1	N	N	N	N
2014.0	3.0	1.0	3.0	M	N	N	N	N	N	233.0	V	6.0	8.0	8.0	3.0	N	1.0	11.0	1	Y	Y	N	N
2014.0	3.0	1.0	3.0	F	N	N	N	N	N	139.0	V	5.0	8.0	8.0	1.0	N	1.0	11.0	1	Y	Y	N	N
2014.0	5.0	2.0	4.0	M	N	N	N	N	N	276.0	C	5.0	2.0	8.0	8.0	N	1.0	5.0	1	Y	Y	N	Y
2014.0	3.0	1.0	4.0	F	N	N	N	N	N	83.0	V	8.0	1.0	9.0	1.0	N	1.0	4.0	1	Y	Y	N	N
2014.0	3.0	2.0	4.0	M	N	N	N	N	N	64.0	C	8.0	2.0	9.0	1.0	N	1.0	3.0	1	N	N	N	Y
2014.0	3.0	1.0	3.0	M	N	N	N	N	N	58.0	V	7.0	1.0	10.0	3.0	N	1.0	3.0	1	Y	Y	N	Y
2014.0	2.0	1.0	4.0	M	N	N	N	N	N	21.0	V	7.0	8.0	9.0	1.0	N	2.0	11.0	1	N	N	N	N
2014.0	6.0	2.0	2.0	F	N	N	N	N	N	41.0	V	5.0	8.0	7.0	8.0	N	2.0	11.0	1	Y	Y	N	N
2014.0	5.0	1.0	4.0	F	N	N	N	N	N	36.0	V	10.0	8.0	9.0	1.0	N	1.0	11.0	1	Y	N	N	N
2014.0	4.0	1.0	4.0	M	N	N	N	N	N	42.0	C	3.0	1.0	9.0	2.0	N	1.0	5.0	1	Y	Y	N	N
2014.0	3.0	2.0	3.0	F	N	N	N	N	N	28.0	V	10.0	8.0	9.0	3.0	Y	1.0	11.0	1	Y	Y	N	N
2014.0	3.0	1.0	4.0	M	N	N	N	N	N	83.0	V	10.0	6.0	10.0	1.0	N	1.0	3.0	1	N	N	N	Y
2014.0	3.0	2.0	4.0	M	N	N	N	N	N	177.0	V	7.0	8.0	10.0	1.0	N	2.0	11.0	1	Y	Y	N	N
2014.0	6.0	4.0	4.0	F	N	N	N	N	N	93.0	V	7.0	6.0	9.0	2.0	N	1.0	6.0	1	N	N	N	Y
2014.0	6.0	1.0	6.0	M	N	N	N	N	N	106.0	V	7.0	1.0	10.0	2.0	N	1.0	6.0	1	N	N	N	N
2014.0	2.0	2.0	2.0	F	N	N	N	N	N	354.0	V	6.0	9.0	10.0	1.0	N	1.0	3.0	1	Y	N	N	N
2014.0	3.0	1.0	6.0	F	Y	N	N	N	N	82.0	C	3.0	1.0	5.0	3.0	N	2.0	4.0	1	N	N	N	Y
2014.0	3.0	1.0	4.0	M	N	N	N	N	N	57.0	V	7.0	1.0	9.0	1.0	N	1.0	3.0	1	N	N	N	Y
2014.0	4.0	6.0	4.0	M	N	N	N	N	N	94.0	V	6.0	8.0	9.0	4.0	N	2.0	11.0	1	U	U	N	N
2014.0	5.0	1.0	5.0	M	N	N	N	N	N	22.0	C	6.0	8.0	10.0	2.0	N	1.0	11.0	1	N	N	N	N
2014.0	4.0	2.0	4.0	M	N	N	N	N	N	53.0	V	6.0	9.0	8.0	3.0	N	3.0	4.0	1	N	N	N	N
2014.0	4.0	1.0	4.0	F	N	N	N	N	N	24.0	V	99.0	8.0	10.0	2.0	N	4.0	11.0	1	U	U	N	N
2014.0	6.0	2.0	1.0	F	N	N	N	N	N	140.0	V	9.0	2.0	8.0	8.0	N	2.0	5.0	1	N	N	N	Y
2014.0	3.0	4.0	3.0	M	N	N	N	N	N	90.0	V	5.0	4.0	9.0	2.0	N	1.0	4.0	1	N	N	N	N
2014.0	3.0	1.0	2.0	M	N	N	N	N	N	56.0	V	7.0	9.0	8.0	2.0	N	1.0	3.0	1	Y	Y	N	N
2014.0	6.0	1.0	3.0	M	N	N	N	N	N	168.0	V	8.0	1.0	7.0	4.0	N	1.0	5.0	1	N	N	N	N
2014.0	3.0	1.0	4.0	F	N	N	N	N	N	72.0	V	6.0	1.0	9.0	1.0	N	1.0	4.0	1	Y	Y	N	N
2014.0	2.0	1.0	3.0	F	N	N	N	N	N	23.0	V	10.0	1.0	7.0	1.0	N	1.0	3.0	1	Y	N	N	N
2014.0	6.0	1.0	6.0	M	N	N	N	N	N	98.0	V	6.0	1.0	10.0	3.0	N	1.0	6.0	1	N	N	N	Y
2014.0	3.0	6.0	2.0	M	N	N	N	N	N	54.0	V	8.0	8.0	7.0	3.0	N	1.0	11.0	1	U	U	N	N
2014.0	4.0	3.0	3.0	M	N	N	N	N	N	126.0	V	6.0	8.0	10.0	3.0	N	3.0	11.0	1	N	N	N	N
2014.0	2.0	6.0	3.0	F	N	N	N	N	N	27.0	V	5.0	2.0	8.0	1.0	N	1.0	3.0	1	Y	Y	N	N
2014.0	5.0	1.0	5.0	M	N	N	N	N	N	263.0	V	7.0	1.0	9.0	4.0	N	2.0	4.0	1	N	N	N	N
2014.0	3.0	1.0	4.0	M	N	N	Y	N	N	72.0	V	5.0	3.0	8.0	2.0	N	3.0	3.0	1	N	N	N	N
2014.0	3.0	1.0	4.0	M	N	N	N	N	N	50.0	V	7.0	8.0	9.0	2.0	N	1.0	11.0	1	Y	Y	N	N
2014.0	3.0	1.0	5.0	F	N	N	N	N	N	214.0	C	6.0	1.0	9.0	1.0	N	1.0	7.0	1	N	N	N	N
2014.0	3.0	1.0	3.0	F	N	N	N	N	N	127.0	V	8.0	8.0	10.0	1.0	N	1.0	11.0	1	N	N	N	N
2014.0	4.0	6.0	5.0	F	N	N	N	N	N	95.0	C	6.0	2.0	7.0	4.0	N	1.0	4.0	1	N	N	N	N
2014.0	5.0	2.0	1.0	M	N	N	N	N	N	14.0	V	6.0	2.0	10.0	3.0	N	1.0	6.0	1	N	N	N	Y
2014.0	5.0	1.0	4.0	F	N	N	N	N	N	180.0	V	6.0	1.0	9.0	4.0	N	1.0	7.0	1	N	N	N	N
2014.0	5.0	1.0	5.0	F	N	N	N	N	N	59.0	C	6.0	7.0	9.0	3.0	N	1.0	6.0	1	Y	Y	N	N
2014.0	4.0	6.0	4.0	M	N	N	N	N	N	204.0	C	7.0	8.0	10.0	3.0	N	2.0	11.0	1	N	N	N	N
2014.0	3.0	7.0	4.0	M	N	N	N	N	N	143.0	V	10.0	7.0	9.0	1.0	N	5.0	3.0	1	N	N	N	Y
2014.0	3.0	2.0	2.0	M	N	N	N	N	N	329.0	V	5.0	8.0	9.0	4.0	N	2.0	11.0	1	N	N	N	N
2014.0	3.0	3.0	5.0	M	N	N	N	N	N	343.0	V	8.0	1.0	10.0	1.0	N	1.0	3.0	1	N	N	N	Y
2014.0	5.0	2.0	3.0	M	N	N	N	N	N	151.0	V	9.0	6.0	10.0	2.0	N	1.0	5.0	1	N	N	N	Y
2014.0	4.0	1.0	5.0	M	N	N	N	N	N	74.0	V	5.0	1.0	9.0	3.0	N	1.0	5.0	1	N	N	N	Y
2014.0	3.0	1.0	4.0	F	N	N	N	N	N	138.0	V	8.0	1.0	10.0	1.0	N	1.0	4.0	1	N	N	N	Y
2014.0	2.0	1.0	1.0	F	N	N	N	N	N	185.0	V	7.0	8.0	9.0	2.0	N	3.0	11.0	1	Y	Y	N	N
2014.0	4.0	1.0	1.0	M	N	N	N	N	N	53.0	C	8.0	1.0	8.0	4.0	N	1.0	5.0	1	Y	Y	N	Y
2014.0	3.0	1.0	4.0	M	N	N	N	N	N	189.0	V	7.0	1.0	9.0	2.0	N	1.0	5.0	1	N	N	N	Y
2014.0	3.0	2.0	3.0	M	N	N	N	N	N	71.0	V	6.0	2.0	7.0	3.0	N	1.0	3.0	1	N	N	N	N
2014.0	3.0	1.0	3.0	M	N	N	N	N	N	26.0	C	6.0	8.0	9.0	3.0	N	1.0	11.0	1	N	N	N	N
2014.0	2.0	1.0	4.0	F	N	N	N	N	N	225.0	V	8.0	1.0	9.0	1.0	N	1.0	2.0	1	Y	Y	N	N
2014.0	4.0	1.0	4.0	F	N	N	N	N	N	56.0	V	10.0	2.0	8.0	4.0	N	1.0	4.0	1	Y	Y	N	N
2014.0	3.0	1.0	6.0	M	N	N	N	N	N	11.0	C	7.0	1.0	11.0	4.0	N	1.0	4.0	1	Y	Y	N	Y
2014.0	2.0	6.0	2.0	M	N	N	N	N	N	97.0	C	8.0	2.0	10.0	1.0	N	1.0	2.0	1	N	N	N	N
2014.0	3.0	1.0	3.0	M	N	Y	N	N	N	112.0	V	5.0	8.0	11.0	2.0	N	2.0	11.0	1	Y	Y	N	N
2014.0	2.0	1.0	2.0	M	N	Y	N	N	N	98.0	C	6.0	8.0	6.0	1.0	N	1.0	11.0	1	Y	Y	N	N
2014.0	4.0	1.0	4.0	F	N	N	N	N	N	151.0	C	7.0	8.0	10.0	3.0	N	2.0	11.0	1	N	N	N	N
2014.0	3.0	1.0	2.0	M	N	N	N	N	N	99.0	C	5.0	1.0	8.0	4.0	N	1.0	4.0	1	Y	Y	N	Y
2014.0	5.0	1.0	2.0	F	N	N	N	N	N	206.0	V	6.0	8.0	10.0	1.0	N	1.0	11.0	1	N	N	N	Y
2014.0	5.0	4.0	1.0	F	N	N	N	N	N	189.0	V	6.0	4.0	8.0	3.0	N	2.0	6.0	1	N	N	N	Y
2014.0	3.0	1.0	4.0	M	N	N	N	N	N	119.0	V	10.0	8.0	9.0	2.0	N	1.0	11.0	1	N	N	N	Y
2014.0	3.0	7.0	4.0	F	N	N	N	N	N	65.0	V	10.0	1.0	9.0	2.0	N	1.0	4.0	1	Y	N	N	Y
2014.0	6.0	1.0	7.0	F	N	N	N	N	N	109.0	V	7.0	1.0	10.0	5.0	N	1.0	5.0	1	Y	N	N	Y
2014.0	2.0	1.0	2.0	M	Y	N	N	N	N	111.0	V	2.0	8.0	5.0	1.0	N	1.0	11.0	1	Y	Y	N	N
2014.0	4.0	1.0	2.0	M	N	N	N	N	N	116.0	C	6.0	5.0	9.0	6.0	N	4.0	6.0	1	Y	Y	N	N
2014.0	4.0	1.0	3.0	M	Y	N	Y	N	N	29.0	V	10.0	6.0	8.0	5.0	N	5.0	4.0	1	Y	Y	N	Y
2014.0	4.0	1.0	3.0	M	N	N	N	N	N	15.0	V	7.0	8.0	9.0	2.0	N	1.0	11.0	1	Y	N	N	Y
2014.0	3.0	1.0	3.0	F	N	N	N	N	N	37.0	C	5.0	1.0	8.0	1.0	N	1.0	3.0	1	Y	Y	N	N
2014.0	4.0	1.0	4.0	M	Y	N	N	N	N	55.0	C	6.0	8.0	9.0	4.0	N	1.0	11.0	1	N	N	N	N
2014.0	3.0	1.0	3.0	F	N	N	N	N	N	15.0	C	6.0	1.0	10.0	1.0	N	1.0	4.0	1	N	N	N	Y
2014.0	5.0	2.0	3.0	F	N	N	N	N	N	68.0	C	7.0	8.0	8.0	3.0	N	2.0	11.0	1	Y	Y	N	N
2014.0	3.0	1.0	2.0	F	N	N	N	N	N	191.0	V	7.0	1.0	10.0	3.0	N	1.0	6.0	1	N	N	N	N
2014.0	2.0	2.0	2.0	F	N	N	N	N	N	52.0	C	7.0	8.0	10.0	1.0	N	2.0	11.0	1	N	N	N	N
2014.0	4.0	1.0	4.0	F	N	N	N	N	N	50.0	V	9.0	1.0	8.0	2.0	N	2.0	4.0	1	N	N	N	N
2014.0	3.0	1.0	3.0	M	N	N	N	N	N	43.0	V	6.0	1.0	9.0	2.0	N	1.0	4.0	1	Y	Y	N	Y
2014.0	3.0	1.0	3.0	M	N	N	N	N	N	70.0	V	4.0	8.0	9.0	2.0	N	3.0	11.0	1	Y	Y	N	N
2014.0	5.0	1.0	2.0	F	N	N	N	N	N	159.0	V	9.0	2.0	9.0	4.0	N	1.0	7.0	1	Y	Y	N	N
2014.0	3.0	1.0	3.0	M	N	N	N	N	N	208.0	V	5.0	8.0	9.0	3.0	N	1.0	4.0	1	Y	Y	N	N
2014.0	5.0	2.0	4.0	M	N	N	N	N	N	56.0	C	6.0	2.0	10.0	2.0	N	1.0	6.0	1	N	N	N	N
2014.0	2.0	1.0	3.0	F	N	N	N	N	N	79.0	V	8.0	1.0	8.0	1.0	N	2.0	3.0	1	N	N	N	Y
2014.0	3.0	1.0	2.0	F	N	N	N	N	N	76.0	C	99.0	8.0	8.0	4.0	N	4.0	11.0	1	Y	Y	N	N
2014.0	3.0	1.0	2.0	M	N	N	N	N	N	100.0	V	3.0	1.0	8.0	2.0	N	2.0	3.0	1	Y	Y	N	N
2014.0	3.0	1.0	3.0	F	N	N	N	N	N	15.0	V	6.0	1.0	8.0	2.0	N	1.0	4.0	1	Y	Y	N	N
2014.0	5.0	1.0	3.0	M	N	N	N	N	N	105.0	C	6.0	8.0	8.0	4.0	N	3.0	11.0	1	Y	Y	N	N
2014.0	3.0	7.0	4.0	F	N	N	N	N	N	75.0	C	7.0	7.0	11.0	2.0	N	1.0	4.0	1	N	N	N	Y
2014.0	3.0	1.0	4.0	F	N	N	N	N	N	173.0	V	9.0	8.0	8.0	1.0	N	1.0	11.0	1	Y	Y	N	N
2014.0	4.0	1.0	1.0	M	N	Y	N	N	N	220.0	V	7.0	8.0	10.0	7.0	N	1.0	11.0	1	Y	Y	N	Y
2014.0	5.0	7.0	4.0	M	N	N	N	N	N	88.0	V	6.0	1.0	9.0	3.0	N	1.0	4.0	1	N	N	N	Y
2014.0	3.0	1.0	3.0	F	N	N	N	N	N	16.0	V	6.0	1.0	9.0	1.0	N	1.0	2.0	1	Y	Y	N	N
2014.0	3.0	1.0	2.0	F	N	N	N	N	N	40.0	C	7.0	1.0	10.0	2.0	N	2.0	3.0	1	Y	Y	N	N
2014.0	3.0	6.0	4.0	M	N	N	N	N	N	83.0	V	5.0	8.0	9.0	2.0	N	1.0	11.0	1	Y	Y	N	N
2014.0	5.0	1.0	6.0	F	N	N	N	N	N	91.0	V	6.0	8.0	8.0	4.0	N	1.0	11.0	1	Y	Y	N	N
2014.0	4.0	1.0	3.0	F	N	N	N	N	N	307.0	C	7.0	1.0	9.0	3.0	N	1.0	4.0	1	Y	Y	N	N
2014.0	3.0	6.0	4.0	M	N	N	N	N	N	45.0	V	10.0	1.0	9.0	2.0	N	2.0	4.0	1	N	N	N	N
2014.0	3.0	1.0	2.0	F	N	N	N	N	N	16.0	C	7.0	8.0	9.0	2.0	N	1.0	11.0	1	Y	N	N	N
2014.0	5.0	2.0	4.0	M	Y	N	N	N	N	35.0	V	3.0	2.0	6.0	4.0	N	2.0	5.0	1	Y	Y	N	N
2014.0	3.0	1.0	2.0	F	N	N	N	N	N	256.0	C	6.0	1.0	7.0	2.0	N	3.0	3.0	1	Y	Y	N	N
2014.0	3.0	2.0	3.0	M	N	N	N	N	N	35.0	V	6.0	2.0	10.0	3.0	N	1.0	3.0	1	N	N	N	N
2014.0	3.0	6.0	4.0	M	N	N	N	N	N	50.0	V	6.0	2.0	10.0	3.0	N	4.0	3.0	1	N	N	N	N
2014.0	2.0	1.0	3.0	F	N	N	N	N	N	77.0	V	10.0	1.0	10.0	1.0	N	2.0	2.0	1	Y	N	N	N
2014.0	4.0	2.0	2.0	M	N	N	N	N	N	33.0	V	6.0	8.0	8.0	5.0	N	1.0	11.0	1	N	N	N	N
2014.0	4.0	2.0	3.0	F	N	N	N	N	N	51.0	V	7.0	8.0	9.0	6.0	N	2.0	11.0	1	Y	Y	N	N
2014.0	3.0	2.0	4.0	M	N	N	N	N	N	88.0	V	7.0	2.0	9.0	1.0	N	1.0	3.0	1	N	N	N	N
2014.0	3.0	1.0	4.0	F	N	N	N	N	N	42.0	V	6.0	8.0	9.0	1.0	N	4.0	11.0	1	Y	Y	N	N
2014.0	2.0	2.0	3.0	M	Y	N	N	N	N	93.0	C	5.0	8.0	7.0	2.0	N	1.0	11.0	1	N	N	N	N
2014.0	3.0	1.0	3.0	M	Y	N	N	N	N	41.0	C	4.0	6.0	5.0	2.0	N	5.0	3.0	1	Y	Y	N	Y
2014.0	4.0	3.0	2.0	F	N	N	N	N	N	250.0	V	8.0	8.0	9.0	7.0	N	3.0	11.0	1	Y	Y	N	N
2014.0	5.0	1.0	6.0	M	N	N	N	N	N	10.0	V	5.0	1.0	9.0	1.0	N	1.0	6.0	1	N	N	N	Y
2014.0	4.0	1.0	2.0	F	N	N	N	N	N	67.0	C	6.0	2.0	8.0	3.0	N	3.0	6.0	1	Y	Y	N	N
2014.0	5.0	2.0	4.0	M	N	N	N	N	N	68.0	C	5.0	2.0	9.0	4.0	N	3.0	6.0	1	Y	N	N	N
2014.0	3.0	1.0	2.0	M	Y	N	N	N	N	34.0	C	6.0	2.0	6.0	1.0	Y	2.0	4.0	1	Y	Y	N	N
2014.0	3.0	2.0	4.0	F	N	N	N	N	N	219.0	V	7.0	2.0	8.0	1.0	N	1.0	5.0	1	N	N	N	N
2014.0	5.0	1.0	3.0	M	N	N	N	N	N	80.0	V	6.0	1.0	9.0	2.0	N	1.0	6.0	1	N	N	N	Y
2014.0	5.0	2.0	3.0	M	N	N	N	N	N	136.0	V	10.0	8.0	8.0	3.0	N	1.0	11.0	1	Y	Y	N	N
2014.0	4.0	2.0	3.0	M	N	N	N	N	N	58.0	C	6.0	8.0	7.0	4.0	N	1.0	11.0	1	N	N	N	N
2014.0	5.0	1.0	8.0	M	N	N	N	N	N	224.0	V	8.0	1.0	10.0	2.0	N	1.0	6.0	1	N	N	N	Y
2014.0	3.0	2.0	4.0	M	N	N	N	N	N	48.0	C	5.0	8.0	7.0	4.0	N	1.0	11.0	1	Y	Y	N	N
2014.0	5.0	2.0	4.0	F	Y	N	N	N	N	40.0	V	5.0	8.0	8.0	2.0	N	2.0	11.0	1	N	N	N	N
2014.0	4.0	1.0	6.0	F	N	N	N	N	N	89.0	V	5.0	1.0	7.0	2.0	N	1.0	4.0	1	Y	Y	N	Y
2014.0	4.0	2.0	2.0	F	N	N	N	N	N	63.0	V	8.0	8.0	7.0	7.0	N	1.0	11.0	1	Y	Y	N	N
2014.0	3.0	1.0	2.0	M	N	N	N	N	N	171.0	V	6.0	8.0	8.0	3.0	N	1.0	11.0	1	Y	Y	N	Y
2014.0	5.0	2.0	5.0	F	N	N	N	N	N	28.0	V	8.0	2.0	9.0	2.0	N	5.0	5.0	1	N	N	N	N
2014.0	6.0	1.0	7.0	F	N	N	N	N	N	80.0	C	7.0	1.0	9.0	2.0	N	1.0	7.0	1	N	N	N	Y
2014.0	5.0	1.0	2.0	M	N	N	N	N	N	155.0	C	7.0	8.0	8.0	5.0	N	2.0	11.0	1	U	U	N	N
2014.0	4.0	1.0	4.0	M	N	N	N	N	N	142.0	V	7.0	1.0	8.0	1.0	N	1.0	5.0	1	Y	Y	N	Y
2014.0	7.0	2.0	4.0	F	N	N	N	N	N	249.0	V	6.0	8.0	8.0	4.0	N	2.0	11.0	1	Y	Y	N	N
2014.0	3.0	2.0	5.0	M	N	N	N	N	N	70.0	V	6.0	2.0	9.0	2.0	N	1.0	4.0	1	N	N	N	N
2014.0	4.0	2.0	3.0	M	Y	N	N	N	N	28.0	C	5.0	8.0	7.0	4.0	N	1.0	11.0	1	Y	Y	N	N
2014.0	3.0	2.0	2.0	M	N	N	N	N	N	97.0	V	7.0	8.0	10.0	2.0	N	3.0	11.0	1	N	N	N	N
2014.0	3.0	2.0	2.0	M	N	N	N	N	N	120.0	C	8.0	2.0	9.0	1.0	N	1.0	3.0	1	Y	Y	N	N
2014.0	4.0	1.0	3.0	M	N	N	N	N	N	36.0	C	8.0	8.0	9.0	2.0	N	2.0	11.0	1	Y	N	N	Y
2014.0	5.0	1.0	5.0	M	Y	N	N	N	N	49.0	C	5.0	6.0	6.0	3.0	N	1.0	6.0	1	N	N	N	Y
2014.0	4.0	1.0	6.0	M	N	N	N	N	N	107.0	V	5.0	1.0	8.0	2.0	N	1.0	5.0	1	N	N	N	N
2014.0	3.0	2.0	3.0	F	N	N	N	N	N	50.0	V	7.0	8.0	8.0	1.0	N	1.0	11.0	1	Y	Y	N	N
2014.0	2.0	2.0	2.0	F	N	N	N	N	N	64.0	V	9.0	8.0	8.0	1.0	N	2.0	11.0	1	Y	Y	N	N
2014.0	4.0	2.0	2.0	M	N	N	N	N	N	193.0	V	6.0	8.0	8.0	2.0	N	1.0	11.0	1	Y	Y	N	N
2014.0	4.0	1.0	4.0	F	N	N	N	N	N	28.0	V	9.0	1.0	8.0	1.0	N	1.0	4.0	1	Y	Y	N	Y
2014.0	3.0	1.0	2.0	M	N	N	N	N	N	54.0	C	6.0	1.0	8.0	1.0	N	1.0	3.0	1	Y	Y	N	N
2014.0	5.0	1.0	3.0	F	Y	N	N	N	N	84.0	C	5.0	1.0	6.0	2.0	N	1.0	8.0	1	Y	Y	N	N
2014.0	2.0	2.0	3.0	M	N	N	N	N	N	117.0	V	3.0	2.0	5.0	1.0	N	1.0	3.0	1	N	N	N	N
2014.0	4.0	2.0	4.0	M	N	N	N	N	N	40.0	C	7.0	2.0	9.0	3.0	N	1.0	6.0	1	Y	Y	N	Y
2014.0	4.0	1.0	4.0	F	N	N	N	N	N	96.0	C	5.0	1.0	7.0	2.0	N	1.0	7.0	1	Y	N	N	N
2014.0	6.0	3.0	2.0	F	N	N	N	N	N	54.0	C	9.0	3.0	10.0	5.0	N	1.0	7.0	1	Y	Y	N	N
2014.0	4.0	2.0	4.0	F	N	Y	N	N	N	116.0	C	7.0	8.0	8.0	2.0	N	2.0	11.0	1	N	N	N	N
2014.0	4.0	2.0	2.0	F	N	N	N	N	N	26.0	V	7.0	2.0	8.0	5.0	N	2.0	4.0	1	Y	Y	N	Y
2014.0	4.0	1.0	3.0	M	N	N	N	N	N	28.0	V	9.0	8.0	9.0	3.0	N	2.0	11.0	1	N	N	N	N
2014.0	3.0	2.0	4.0	M	N	N	N	N	N	48.0	V	5.0	2.0	9.0	1.0	N	5.0	4.0	1	N	N	N	N
2014.0	3.0	2.0	4.0	M	N	N	N	N	N	102.0	V	7.0	2.0	9.0	2.0	N	3.0	3.0	1	N	N	N	N
2014.0	3.0	2.0	3.0	F	N	N	N	N	N	83.0	V	6.0	8.0	8.0	2.0	N	1.0	11.0	1	Y	Y	N	N
2014.0	4.0	1.0	6.0	M	N	N	N	N	N	25.0	C	7.0	1.0	10.0	1.0	N	1.0	5.0	1	N	N	N	Y
2014.0	3.0	1.0	4.0	M	N	N	N	N	N	38.0	C	6.0	8.0	8.0	2.0	N	1.0	11.0	1	Y	Y	N	N
2014.0	4.0	1.0	5.0	M	N	N	N	N	N	28.0	V	6.0	8.0	9.0	2.0	N	1.0	11.0	1	Y	Y	N	N
2014.0	5.0	1.0	4.0	M	N	N	N	N	N	232.0	C	6.0	1.0	8.0	2.0	N	1.0	5.0	1	N	N	N	Y
2014.0	6.0	1.0	4.0	M	N	N	N	N	N	50.0	C	7.0	8.0	8.0	2.0	N	2.0	11.0	1	Y	Y	N	N
2014.0	4.0	2.0	3.0	F	N	N	N	N	N	42.0	V	5.0	8.0	7.0	7.0	N	1.0	11.0	1	N	N	N	N
2014.0	5.0	1.0	4.0	M	N	N	N	N	N	148.0	V	3.0	1.0	8.0	3.0	N	2.0	4.0	1	Y	Y	N	Y
2014.0	5.0	2.0	2.0	M	N	N	N	N	N	29.0	V	5.0	8.0	10.0	7.0	N	3.0	11.0	1	N	N	N	N
2014.0	3.0	1.0	4.0	M	N	N	N	N	N	73.0	V	4.0	1.0	6.0	2.0	N	1.0	3.0	1	N	N	N	N
2014.0	6.0	1.0	6.0	F	N	N	N	N	N	41.0	C	5.0	1.0	7.0	3.0	N	1.0	3.0	1	Y	N	N	N
2014.0	4.0	1.0	3.0	F	Y	N	N	N	N	224.0	C	5.0	1.0	6.0	5.0	N	1.0	5.0	1	N	N	N	Y
2014.0	3.0	6.0	3.0	M	N	N	N	N	N	169.0	C	8.0	2.0	10.0	1.0	N	2.0	3.0	1	N	N	N	N
2014.0	3.0	2.0	2.0	F	N	N	N	N	N	26.0	V	8.0	8.0	7.0	5.0	N	1.0	11.0	1	Y	Y	N	N
2014.0	3.0	2.0	2.0	F	N	N	N	N	N	156.0	C	6.0	2.0	7.0	4.0	N	2.0	4.0	1	Y	Y	N	N
2014.0	3.0	2.0	3.0	F	N	N	N	N	N	175.0	V	4.0	8.0	7.0	4.0	N	1.0	11.0	1	N	N	N	N
2014.0	3.0	1.0	4.0	M	N	Y	N	N	N	100.0	V	10.0	1.0	8.0	3.0	N	1.0	3.0	1	Y	Y	N	N
2014.0	3.0	2.0	2.0	F	N	N	N	N	N	54.0	V	6.0	2.0	8.0	1.0	N	1.0	3.0	1	N	N	N	N
2014.0	3.0	2.0	3.0	M	N	N	N	N	N	178.0	C	8.0	2.0	10.0	2.0	N	1.0	5.0	1	N	N	N	N
2014.0	3.0	1.0	4.0	F	N	N	N	N	N	103.0	C	10.0	1.0	10.0	2.0	N	1.0	3.0	1	N	N	N	N
2014.0	3.0	7.0	3.0	F	N	N	N	N	N	68.0	C	7.0	8.0	10.0	3.0	N	2.0	11.0	1	N	N	N	N
2014.0	7.0	1.0	6.0	M	N	N	N	N	N	64.0	C	8.0	8.0	9.0	2.0	N	2.0	11.0	1	Y	Y	N	N
2014.0	3.0	1.0	4.0	M	Y	N	N	N	N	224.0	C	6.0	1.0	9.0	1.0	N	1.0	4.0	1	N	N	N	Y
2014.0	4.0	1.0	6.0	M	N	N	N	N	N	55.0	V	6.0	1.0	9.0	2.0	N	1.0	4.0	1	N	N	N	Y
2014.0	3.0	1.0	4.0	M	N	N	N	N	N	108.0	V	7.0	1.0	9.0	1.0	N	1.0	5.0	1	N	N	N	N
2014.0	4.0	1.0	4.0	F	N	N	N	N	N	199.0	V	6.0	1.0	8.0	4.0	N	1.0	4.0	1	N	N	N	Y
2014.0	2.0	1.0	4.0	M	N	N	N	N	N	89.0	V	5.0	1.0	8.0	1.0	N	1.0	4.0	1	N	N	N	N
2014.0	3.0	1.0	4.0	M	N	N	N	N	N	77.0	C	7.0	8.0	8.0	1.0	N	1.0	11.0	1	N	N	N	N
2014.0	4.0	2.0	3.0	M	N	Y	N	N	N	91.0	V	6.0	8.0	7.0	3.0	N	2.0	11.0	1	Y	Y	N	N
2014.0	5.0	1.0	3.0	F	Y	N	N	N	N	102.0	C	4.0	8.0	6.0	3.0	N	2.0	11.0	1	Y	Y	N	N
2014.0	3.0	1.0	5.0	M	N	N	N	N	N	206.0	V	6.0	1.0	9.0	2.0	N	1.0	3.0	1	N	N	N	Y
2014.0	3.0	1.0	3.0	M	N	N	N	N	N	67.0	C	7.0	8.0	8.0	2.0	N	5.0	11.0	1	N	N	N	N
2014.0	2.0	1.0	2.0	F	Y	N	N	N	N	37.0	C	5.0	1.0	7.0	1.0	N	1.0	2.0	1	N	N	N	N
2014.0	3.0	2.0	3.0	F	N	N	N	N	N	143.0	V	7.0	8.0	8.0	2.0	N	1.0	11.0	1	N	N	N	N
2014.0	2.0	1.0	1.0	M	N	N	N	N	N	66.0	C	8.0	1.0	10.0	1.0	N	1.0	2.0	1	N	N	N	N
2014.0	4.0	1.0	4.0	M	N	N	N	N	N	139.0	V	5.0	2.0	9.0	2.0	N	1.0	6.0	1	Y	Y	N	N
2014.0	3.0	2.0	6.0	F	N	N	N	N	N	101.0	C	7.0	2.0	8.0	4.0	N	1.0	3.0	1	N	N	N	Y
2014.0	3.0	1.0	2.0	F	N	N	N	N	N	56.0	C	6.0	8.0	6.0	3.0	N	1.0	11.0	1	N	N	N	N
2014.0	3.0	2.0	2.0	M	Y	Y	N	N	N	93.0	C	4.0	8.0	6.0	3.0	Y	2.0	11.0	1	Y	Y	N	N
2014.0	4.0	2.0	3.0	M	N	N	N	N	N	15.0	C	10.0	2.0	9.0	4.0	N	1.0	5.0	1	N	N	N	Y
2014.0	3.0	2.0	4.0	F	N	N	N	N	N	68.0	C	7.0	8.0	7.0	4.0	N	1.0	11.0	1	N	N	N	N
2014.0	6.0	2.0	3.0	F	N	N	N	N	N	79.0	V	6.0	2.0	7.0	5.0	N	1.0	8.0	1	Y	Y	N	Y
2014.0	4.0	1.0	3.0	M	N	N	N	N	N	61.0	V	7.0	1.0	10.0	6.0	N	1.0	4.0	1	Y	Y	N	Y
2014.0	3.0	1.0	2.0	F	Y	N	N	N	N	43.0	C	5.0	1.0	8.0	3.0	N	2.0	3.0	1	Y	Y	N	Y
2014.0	3.0	1.0	3.0	M	N	N	N	N	N	86.0	V	9.0	1.0	9.0	2.0	N	2.0	4.0	1	N	N	N	N
2014.0	4.0	2.0	5.0	F	N	N	N	N	N	90.0	C	5.0	2.0	7.0	5.0	N	2.0	5.0	1	N	N	N	N
2014.0	5.0	3.0	5.0	M	N	N	N	N	N	61.0	V	8.0	3.0	10.0	4.0	N	1.0	5.0	1	Y	Y	N	N
2014.0	2.0	7.0	3.0	M	N	Y	N	N	N	92.0	C	8.0	1.0	11.0	1.0	N	5.0	3.0	1	U	N	N	Y
2014.0	4.0	3.0	5.0	F	N	N	N	N	N	169.0	C	6.0	3.0	9.0	5.0	N	1.0	4.0	1	Y	Y	N	Y
2014.0	3.0	1.0	2.0	F	N	N	N	N	N	158.0	V	7.0	7.0	9.0	3.0	N	2.0	4.0	1	N	N	N	N
2014.0	2.0	3.0	2.0	M	N	N	N	N	N	46.0	V	8.0	7.0	8.0	1.0	N	1.0	2.0	1	N	N	N	N
2014.0	6.0	1.0	4.0	M	Y	U	U	U	U	170.0	C	3.0	1.0	5.0	8.0	U	1.0	8.0	1	N	N	U	Y
2014.0	7.0	1.0	4.0	F	N	N	N	N	N	46.0	C	6.0	1.0	7.0	3.0	N	1.0	7.0	1	N	N	N	Y
2014.0	4.0	4.0	3.0	M	N	N	N	N	N	149.0	C	6.0	1.0	9.0	2.0	N	1.0	3.0	1	N	N	N	N
2014.0	4.0	1.0	3.0	M	N	N	N	N	N	46.0	V	7.0	1.0	8.0	1.0	N	1.0	4.0	1	N	N	N	Y
2014.0	2.0	1.0	2.0	M	N	N	N	N	N	87.0	V	7.0	1.0	9.0	1.0	N	1.0	2.0	1	Y	Y	N	N
2014.0	2.0	1.0	3.0	M	N	N	N	N	N	306.0	V	8.0	1.0	9.0	2.0	N	1.0	2.0	1	N	N	N	Y
2014.0	3.0	6.0	2.0	F	N	N	N	N	N	141.0	C	7.0	8.0	9.0	3.0	N	2.0	11.0	1	Y	Y	N	N
2014.0	4.0	1.0	3.0	M	N	N	N	N	N	352.0	V	7.0	6.0	9.0	2.0	N	1.0	3.0	1	U	U	N	Y
2014.0	3.0	3.0	2.0	M	N	N	Y	N	N	19.0	V	7.0	9.0	9.0	2.0	N	3.0	11.0	1	U	U	N	N
2014.0	3.0	7.0	2.0	M	Y	N	N	N	N	297.0	V	2.0	1.0	4.0	5.0	N	4.0	3.0	1	Y	Y	N	Y
2014.0	4.0	1.0	5.0	M	Y	N	N	N	N	60.0	C	3.0	1.0	6.0	2.0	N	1.0	5.0	1	N	N	N	Y
2014.0	3.0	2.0	3.0	F	N	N	N	N	N	59.0	C	8.0	2.0	10.0	3.0	N	1.0	6.0	1	N	N	N	N
2014.0	4.0	2.0	6.0	M	N	N	N	N	N	162.0	C	9.0	8.0	10.0	2.0	N	1.0	11.0	1	N	N	N	N
2014.0	3.0	1.0	3.0	M	N	N	N	N	N	70.0	V	7.0	1.0	9.0	2.0	N	1.0	5.0	1	N	N	N	Y
2014.0	5.0	2.0	3.0	M	N	N	N	N	N	167.0	V	8.0	8.0	10.0	2.0	N	2.0	11.0	1	Y	Y	N	N
2014.0	6.0	2.0	2.0	F	N	N	N	N	N	108.0	C	6.0	8.0	9.0	6.0	N	1.0	11.0	1	Y	Y	N	N
2014.0	2.0	2.0	4.0	F	N	N	N	N	N	110.0	V	9.0	8.0	9.0	1.0	N	1.0	11.0	1	N	N	N	N
2014.0	4.0	1.0	4.0	F	N	N	N	N	N	47.0	V	6.0	1.0	8.0	1.0	N	1.0	4.0	1	Y	Y	N	Y
2014.0	5.0	1.0	4.0	F	N	N	N	N	N	122.0	V	8.0	1.0	9.0	5.0	N	2.0	5.0	1	Y	Y	N	N
2014.0	3.0	1.0	4.0	F	N	N	N	N	N	43.0	V	6.0	1.0	9.0	2.0	N	1.0	3.0	1	N	N	N	Y
2014.0	3.0	2.0	3.0	F	Y	N	N	N	N	29.0	V	5.0	8.0	7.0	2.0	N	1.0	11.0	1	N	N	N	N
2014.0	3.0	2.0	3.0	M	N	N	N	N	N	330.0	V	3.0	2.0	8.0	2.0	N	1.0	3.0	1	N	N	N	N
2014.0	3.0	3.0	4.0	F	N	N	N	N	N	138.0	V	8.0	3.0	8.0	3.0	N	1.0	4.0	1	Y	Y	N	Y
2014.0	5.0	1.0	3.0	M	N	N	N	N	N	8.0	C	8.0	1.0	10.0	3.0	N	2.0	6.0	1	Y	Y	N	N
2014.0	4.0	1.0	4.0	F	Y	N	N	N	N	41.0	C	10.0	2.0	9.0	5.0	N	1.0	4.0	1	Y	Y	N	N
2014.0	4.0	2.0	4.0	M	Y	N	N	N	N	105.0	C	10.0	2.0	11.0	4.0	N	1.0	4.0	1	N	N	N	Y
2014.0	2.0	2.0	2.0	F	N	N	N	N	N	276.0	V	5.0	8.0	9.0	1.0	N	3.0	11.0	1	N	N	N	N
2014.0	2.0	2.0	2.0	F	Y	N	N	N	N	164.0	C	3.0	2.0	3.0	2.0	N	1.0	3.0	1	Y	N	N	N
2014.0	3.0	1.0	3.0	F	N	N	N	N	N	131.0	V	8.0	1.0	9.0	2.0	N	1.0	3.0	1	N	N	N	Y
2014.0	3.0	2.0	3.0	F	N	N	N	N	N	77.0	V	7.0	2.0	8.0	1.0	N	3.0	3.0	1	N	N	N	N
2014.0	2.0	2.0	3.0	M	N	N	N	N	N	87.0	V	8.0	2.0	10.0	1.0	N	1.0	3.0	1	N	N	N	N
2014.0	3.0	1.0	3.0	M	N	N	N	N	N	45.0	C	7.0	8.0	8.0	2.0	N	2.0	11.0	1	Y	Y	N	N
2014.0	3.0	1.0	2.0	M	N	N	N	N	N	107.0	V	4.0	1.0	9.0	1.0	N	2.0	3.0	1	Y	Y	N	N
2014.0	6.0	1.0	4.0	F	N	N	N	N	N	130.0	V	6.0	8.0	9.0	2.0	N	1.0	11.0	1	N	N	N	N
2014.0	6.0	1.0	6.0	F	N	N	N	N	N	179.0	V	8.0	1.0	10.0	1.0	N	1.0	6.0	1	Y	N	N	Y
2014.0	3.0	7.0	3.0	M	N	N	N	N	N	151.0	V	6.0	7.0	8.0	1.0	N	2.0	4.0	1	N	N	N	N
2014.0	3.0	7.0	4.0	F	N	N	N	N	N	133.0	V	7.0	8.0	8.0	2.0	N	3.0	11.0	1	N	N	N	N
2014.0	3.0	1.0	4.0	M	Y	N	N	N	N	83.0	V	5.0	1.0	7.0	2.0	N	1.0	5.0	1	N	N	N	N
2014.0	4.0	1.0	3.0	M	N	N	N	N	N	60.0	V	9.0	1.0	9.0	1.0	N	2.0	3.0	1	N	N	N	Y
2014.0	4.0	2.0	4.0	F	N	N	N	N	N	81.0	V	3.0	2.0	9.0	1.0	N	1.0	3.0	1	Y	Y	N	N
2014.0	3.0	6.0	2.0	F	Y	N	N	N	N	212.0	C	2.0	9.0	1.0	1.0	N	4.0	7.0	1	N	N	N	N
2014.0	4.0	1.0	3.0	F	N	N	N	N	N	46.0	V	6.0	8.0	9.0	2.0	N	1.0	11.0	1	Y	Y	N	N
2014.0	4.0	2.0	4.0	M	N	N	N	N	N	9.0	V	8.0	8.0	9.0	4.0	N	3.0	11.0	1	Y	Y	N	N
2014.0	4.0	1.0	3.0	M	N	N	N	N	N	101.0	V	8.0	1.0	11.0	5.0	N	1.0	6.0	1	N	N	N	Y
2014.0	4.0	1.0	3.0	F	N	N	N	N	N	35.0	V	7.0	8.0	9.0	4.0	N	2.0	11.0	1	Y	Y	N	Y
2014.0	4.0	2.0	3.0	M	N	N	N	N	N	191.0	C	8.0	2.0	9.0	4.0	N	1.0	4.0	1	Y	Y	N	N
2014.0	3.0	7.0	2.0	F	N	N	N	N	N	66.0	V	4.0	3.0	6.0	2.0	N	2.0	4.0	1	N	N	N	N
2014.0	3.0	2.0	3.0	M	N	N	N	N	N	68.0	C	7.0	2.0	10.0	2.0	N	1.0	3.0	1	N	N	N	Y
2014.0	6.0	1.0	6.0	M	N	N	N	N	N	159.0	V	8.0	7.0	11.0	2.0	N	1.0	6.0	1	N	N	N	Y
2014.0	3.0	6.0	4.0	F	N	N	N	N	N	53.0	V	9.0	1.0	7.0	2.0	N	4.0	4.0	1	N	N	N	Y
2014.0	4.0	6.0	4.0	M	N	N	N	N	N	144.0	V	6.0	1.0	9.0	3.0	N	2.0	4.0	1	Y	Y	N	Y
2014.0	4.0	2.0	3.0	F	N	N	N	N	N	194.0	V	8.0	2.0	9.0	3.0	N	2.0	5.0	1	Y	Y	N	Y
2014.0	5.0	1.0	5.0	M	N	N	N	N	N	157.0	C	10.0	1.0	9.0	4.0	N	1.0	4.0	1	N	N	N	Y
2014.0	2.0	2.0	2.0	M	N	N	N	N	N	46.0	V	2.0	8.0	5.0	1.0	N	5.0	11.0	1	Y	Y	N	N
2014.0	2.0	2.0	2.0	F	Y	N	N	N	N	269.0	V	4.0	8.0	4.0	2.0	N	4.0	11.0	1	N	N	N	N
2014.0	3.0	1.0	3.0	M	N	N	N	N	N	103.0	C	6.0	7.0	9.0	2.0	N	3.0	4.0	1	Y	Y	N	N
2014.0	5.0	2.0	2.0	F	N	N	N	N	N	16.0	V	7.0	8.0	8.0	3.0	N	1.0	11.0	1	Y	Y	N	N
2014.0	4.0	1.0	2.0	M	N	N	N	N	N	97.0	V	10.0	8.0	9.0	2.0	N	1.0	11.0	1	Y	Y	N	N
2014.0	5.0	1.0	3.0	M	N	N	N	N	N	274.0	C	6.0	1.0	7.0	6.0	N	1.0	4.0	1	N	N	N	Y
2014.0	2.0	1.0	2.0	F	N	N	N	N	N	169.0	V	6.0	1.0	9.0	1.0	N	1.0	5.0	1	Y	N	N	N
2014.0	4.0	1.0	4.0	M	N	N	N	N	N	170.0	C	9.0	8.0	9.0	2.0	N	1.0	11.0	1	Y	N	N	N
2014.0	3.0	7.0	5.0	M	N	N	N	N	N	69.0	V	6.0	7.0	9.0	2.0	N	2.0	4.0	1	N	N	N	Y
2014.0	3.0	2.0	4.0	M	N	N	N	N	N	126.0	V	7.0	2.0	9.0	4.0	N	1.0	4.0	1	Y	Y	N	Y
2014.0	3.0	1.0	3.0	F	N	N	N	N	N	8.0	V	6.0	4.0	9.0	2.0	N	2.0	4.0	1	Y	Y	N	N
2014.0	3.0	1.0	3.0	M	N	N	N	N	N	246.0	V	6.0	1.0	8.0	1.0	N	1.0	6.0	1	N	N	N	N
2014.0	2.0	7.0	4.0	M	N	N	N	N	N	124.0	V	10.0	8.0	8.0	1.0	N	1.0	11.0	1	Y	N	N	N
2014.0	5.0	2.0	3.0	F	Y	N	N	N	N	327.0	C	5.0	8.0	5.0	3.0	N	1.0	11.0	1	N	N	N	N
2014.0	2.0	6.0	2.0	F	N	N	N	N	N	63.0	V	7.0	6.0	9.0	1.0	N	2.0	2.0	1	Y	Y	N	N
2014.0	3.0	7.0	3.0	M	N	N	N	N	N	33.0	V	8.0	8.0	8.0	1.0	N	1.0	11.0	1	N	N	N	N
2014.0	6.0	2.0	7.0	M	N	N	N	N	N	216.0	C	5.0	2.0	8.0	8.0	N	2.0	7.0	1	N	N	N	N
2014.0	4.0	1.0	2.0	M	N	N	N	N	N	176.0	V	6.0	1.0	7.0	2.0	N	2.0	5.0	1	Y	Y	N	N
2014.0	3.0	2.0	2.0	F	N	N	N	N	N	64.0	V	8.0	8.0	7.0	2.0	N	1.0	11.0	1	Y	Y	N	N
2014.0	3.0	2.0	3.0	M	N	N	N	N	N	131.0	C	6.0	2.0	8.0	4.0	N	4.0	4.0	1	N	N	N	N
2014.0	5.0	1.0	3.0	M	N	N	N	N	N	81.0	V	10.0	1.0	9.0	1.0	N	1.0	6.0	1	Y	Y	N	Y
2014.0	3.0	2.0	3.0	M	N	N	N	N	N	59.0	V	6.0	8.0	9.0	4.0	N	2.0	11.0	1	Y	Y	N	Y
2014.0	3.0	2.0	4.0	F	N	N	N	N	N	158.0	C	8.0	2.0	9.0	1.0	N	1.0	4.0	1	N	N	N	Y
2014.0	6.0	2.0	2.0	F	N	N	N	N	N	19.0	V	6.0	2.0	9.0	4.0	N	1.0	5.0	1	Y	Y	N	Y
2014.0	4.0	1.0	4.0	M	N	N	N	N	N	50.0	C	5.0	1.0	8.0	4.0	N	1.0	6.0	1	Y	Y	N	Y
2014.0	5.0	2.0	2.0	M	N	N	N	N	N	60.0	C	6.0	8.0	7.0	2.0	N	1.0	11.0	1	Y	Y	N	Y
2014.0	5.0	1.0	5.0	M	Y	N	N	N	N	129.0	V	4.0	2.0	6.0	2.0	N	2.0	7.0	1	N	N	N	Y
2014.0	4.0	2.0	3.0	M	N	Y	N	N	N	53.0	V	5.0	2.0	8.0	7.0	Y	1.0	4.0	1	N	N	N	Y
2014.0	3.0	3.0	3.0	M	N	N	N	N	N	17.0	V	6.0	3.0	8.0	3.0	N	2.0	4.0	1	Y	Y	N	Y
2014.0	4.0	7.0	3.0	M	N	N	N	N	N	49.0	C	6.0	2.0	9.0	2.0	N	1.0	6.0	1	Y	N	N	N
2014.0	4.0	7.0	4.0	F	N	N	N	N	N	47.0	V	10.0	8.0	9.0	4.0	N	4.0	11.0	1	N	N	N	Y
2014.0	5.0	1.0	2.0	M	N	N	N	N	N	117.0	C	10.0	1.0	8.0	1.0	N	1.0	6.0	1	Y	Y	N	N
2014.0	4.0	7.0	4.0	F	N	N	N	N	N	94.0	V	7.0	1.0	10.0	2.0	N	1.0	4.0	1	Y	Y	N	Y
2014.0	4.0	1.0	3.0	F	N	N	N	N	N	73.0	V	6.0	1.0	10.0	1.0	N	1.0	2.0	1	N	N	N	N
2014.0	5.0	1.0	4.0	M	N	N	N	N	N	68.0	V	7.0	1.0	9.0	3.0	N	2.0	5.0	1	Y	Y	N	Y
2014.0	7.0	2.0	8.0	F	N	N	N	N	N	14.0	V	6.0	2.0	9.0	2.0	N	1.0	7.0	1	N	N	N	Y
2014.0	4.0	1.0	3.0	M	N	N	N	N	N	27.0	C	6.0	2.0	8.0	2.0	N	1.0	6.0	1	Y	N	N	N
2014.0	4.0	2.0	3.0	F	N	U	U	U	U	96.0	V	7.0	8.0	7.0	5.0	U	4.0	11.0	1	N	N	U	N
2014.0	6.0	3.0	3.0	M	N	N	N	N	N	59.0	C	4.0	3.0	8.0	3.0	N	1.0	4.0	1	Y	N	N	Y
2014.0	3.0	2.0	3.0	M	N	N	N	N	N	19.0	V	6.0	8.0	10.0	2.0	N	2.0	11.0	1	Y	Y	N	N
2014.0	2.0	7.0	2.0	F	Y	N	N	N	N	139.0	C	2.0	7.0	2.0	4.0	N	1.0	3.0	1	N	N	N	N
2014.0	3.0	1.0	2.0	F	N	N	N	N	N	129.0	C	6.0	3.0	8.0	2.0	N	2.0	5.0	1	Y	N	N	Y
2014.0	4.0	1.0	3.0	F	N	N	N	N	N	47.0	V	10.0	1.0	7.0	2.0	N	1.0	5.0	1	Y	Y	N	Y
2014.0	5.0	2.0	7.0	M	N	N	N	N	N	115.0	V	7.0	2.0	8.0	1.0	N	1.0	5.0	1	N	N	N	Y
2014.0	6.0	1.0	1.0	M	N	N	N	N	N	220.0	V	9.0	1.0	9.0	4.0	N	2.0	7.0	1	N	N	N	Y
2014.0	4.0	1.0	3.0	F	N	N	N	N	N	297.0	V	6.0	1.0	8.0	1.0	N	2.0	5.0	1	Y	Y	N	N
2014.0	3.0	1.0	3.0	F	N	N	N	N	N	102.0	V	7.0	1.0	10.0	3.0	N	1.0	3.0	1	N	N	N	Y
2014.0	3.0	2.0	2.0	F	N	N	N	N	N	13.0	V	4.0	2.0	9.0	3.0	N	3.0	4.0	1	N	N	N	N
2014.0	3.0	2.0	3.0	M	N	N	N	N	N	129.0	V	8.0	1.0	9.0	1.0	N	1.0	3.0	1	N	N	N	Y
2014.0	5.0	1.0	2.0	M	Y	N	N	N	N	159.0	C	6.0	2.0	8.0	5.0	N	1.0	4.0	1	Y	Y	N	N
2014.0	4.0	1.0	3.0	F	N	N	N	N	N	53.0	V	6.0	1.0	8.0	3.0	N	2.0	10.0	1	Y	Y	N	N
2014.0	5.0	1.0	2.0	M	N	N	N	N	N	134.0	V	6.0	1.0	9.0	1.0	N	4.0	7.0	1	N	N	N	Y
2014.0	5.0	2.0	4.0	M	Y	N	N	N	N	150.0	V	6.0	2.0	10.0	2.0	N	1.0	5.0	1	N	N	N	Y
2014.0	5.0	2.0	3.0	M	N	N	N	N	N	34.0	V	7.0	2.0	9.0	3.0	N	2.0	6.0	1	N	N	N	Y
2014.0	3.0	1.0	2.0	F	N	N	N	N	N	170.0	V	6.0	1.0	9.0	1.0	N	3.0	3.0	1	Y	Y	N	Y
2014.0	2.0	2.0	1.0	M	N	N	N	N	N	88.0	C	10.0	8.0	9.0	1.0	N	1.0	11.0	1	N	N	N	N
2014.0	3.0	2.0	4.0	F	N	N	N	N	N	66.0	V	10.0	8.0	9.0	2.0	N	2.0	11.0	1	N	N	N	N
2014.0	3.0	1.0	2.0	M	N	N	N	N	N	56.0	V	8.0	1.0	8.0	1.0	N	2.0	4.0	1	Y	Y	N	N
2014.0	5.0	2.0	4.0	F	U	N	N	N	N	88.0	V	6.0	8.0	9.0	5.0	N	2.0	11.0	1	N	N	N	N
2014.0	3.0	6.0	4.0	F	Y	N	N	N	N	160.0	C	3.0	8.0	2.0	1.0	N	4.0	11.0	1	N	N	N	N
2014.0	4.0	1.0	3.0	M	N	N	N	N	N	76.0	V	8.0	8.0	10.0	3.0	N	2.0	11.0	1	N	N	N	N
2014.0	4.0	1.0	4.0	F	N	N	N	N	N	212.0	V	6.0	6.0	9.0	3.0	N	2.0	4.0	1	N	N	N	Y
2014.0	3.0	2.0	7.0	F	N	N	N	N	N	96.0	V	6.0	2.0	8.0	3.0	N	2.0	3.0	1	Y	N	N	Y
2014.0	4.0	1.0	4.0	M	N	N	N	N	N	164.0	V	7.0	2.0	10.0	2.0	N	2.0	4.0	1	Y	N	N	N
2014.0	2.0	1.0	2.0	F	U	N	N	N	N	167.0	V	3.0	1.0	7.0	2.0	N	3.0	3.0	1	Y	Y	N	N
2014.0	4.0	1.0	3.0	M	N	N	N	N	N	83.0	C	6.0	8.0	8.0	4.0	N	2.0	11.0	1	N	N	N	N
2014.0	4.0	1.0	3.0	M	N	N	N	N	N	65.0	C	9.0	1.0	12.0	1.0	N	1.0	4.0	1	Y	Y	N	Y
2014.0	5.0	1.0	6.0	M	N	N	N	N	N	112.0	C	10.0	1.0	12.0	3.0	N	1.0	5.0	1	N	N	N	Y
2014.0	3.0	3.0	4.0	M	N	Y	N	N	N	259.0	V	6.0	2.0	9.0	1.0	N	1.0	4.0	1	N	N	N	N
2014.0	3.0	2.0	2.0	M	Y	N	N	N	N	128.0	C	3.0	8.0	6.0	2.0	N	2.0	11.0	1	N	N	N	N
2014.0	3.0	2.0	4.0	M	N	N	N	N	N	26.0	V	9.0	2.0	10.0	2.0	N	1.0	4.0	1	N	N	N	N
2014.0	3.0	2.0	4.0	F	N	N	N	N	N	114.0	V	6.0	2.0	10.0	3.0	N	1.0	4.0	1	N	N	N	Y
2014.0	4.0	1.0	2.0	M	N	N	N	N	N	175.0	C	7.0	1.0	8.0	5.0	N	2.0	3.0	1	N	Y	N	N
2014.0	4.0	2.0	2.0	M	Y	N	N	N	N	134.0	C	5.0	8.0	7.0	7.0	N	3.0	11.0	1	Y	Y	N	N
2014.0	5.0	7.0	4.0	M	Y	N	N	N	N	40.0	V	10.0	2.0	10.0	2.0	N	1.0	4.0	1	N	N	N	Y
2014.0	4.0	2.0	3.0	M	N	N	N	N	N	131.0	V	6.0	8.0	10.0	3.0	N	3.0	11.0	1	N	N	N	N
2014.0	2.0	2.0	3.0	M	N	N	N	N	N	67.0	V	8.0	8.0	8.0	2.0	N	2.0	11.0	1	N	N	N	N
2014.0	4.0	1.0	4.0	F	N	N	N	N	N	192.0	C	4.0	2.0	7.0	3.0	N	1.0	4.0	1	N	N	N	Y
2014.0	2.0	2.0	3.0	F	N	N	N	N	N	126.0	V	8.0	2.0	10.0	1.0	N	2.0	3.0	1	N	N	N	N
2014.0	5.0	2.0	3.0	F	N	N	N	N	N	129.0	C	5.0	8.0	8.0	1.0	N	2.0	11.0	1	N	N	N	N
2014.0	2.0	2.0	2.0	F	N	Y	N	N	N	173.0	V	8.0	8.0	8.0	2.0	N	1.0	11.0	1	N	N	N	N
2014.0	3.0	6.0	3.0	M	Y	N	N	N	N	342.0	C	3.0	8.0	6.0	3.0	N	1.0	11.0	1	N	N	N	N
2014.0	3.0	1.0	3.0	F	N	N	N	N	N	121.0	C	10.0	1.0	9.0	2.0	N	2.0	3.0	1	Y	Y	N	N
2014.0	5.0	2.0	2.0	M	N	N	N	N	N	31.0	C	6.0	8.0	8.0	5.0	N	1.0	11.0	1	Y	N	N	N
2014.0	4.0	1.0	3.0	M	N	N	N	N	N	57.0	V	10.0	8.0	9.0	2.0	N	1.0	11.0	1	Y	Y	N	N
2014.0	5.0	2.0	4.0	M	N	N	N	N	N	120.0	V	7.0	8.0	8.0	5.0	N	1.0	11.0	1	N	N	N	N
2014.0	5.0	1.0	5.0	F	N	N	N	N	N	118.0	V	7.0	1.0	10.0	2.0	N	1.0	5.0	1	Y	Y	N	Y
2014.0	3.0	2.0	3.0	M	N	Y	N	N	N	359.0	V	6.0	8.0	10.0	4.0	N	2.0	11.0	1	N	N	N	N
2014.0	3.0	1.0	3.0	F	Y	N	N	N	N	123.0	V	4.0	1.0	6.0	1.0	N	1.0	4.0	1	N	N	N	N
2014.0	4.0	2.0	6.0	M	N	N	N	N	N	40.0	V	7.0	8.0	9.0	2.0	N	1.0	11.0	1	N	N	N	N
2014.0	4.0	1.0	4.0	F	N	N	N	N	N	151.0	V	8.0	1.0	9.0	1.0	N	1.0	5.0	1	N	N	N	Y
2014.0	2.0	1.0	2.0	M	U	N	N	N	N	66.0	V	8.0	8.0	9.0	1.0	N	1.0	11.0	1	N	N	N	N
2014.0	3.0	2.0	3.0	F	N	N	N	N	N	16.0	C	7.0	2.0	8.0	5.0	N	3.0	3.0	1	N	N	N	N
2014.0	3.0	1.0	3.0	F	N	N	N	N	N	33.0	V	6.0	1.0	7.0	3.0	N	5.0	4.0	1	N	N	N	Y
2014.0	3.0	1.0	4.0	M	N	N	N	N	N	119.0	C	10.0	8.0	9.0	2.0	N	3.0	11.0	1	N	N	N	N
2014.0	3.0	2.0	1.0	M	N	N	N	N	N	30.0	V	9.0	8.0	9.0	2.0	N	2.0	11.0	1	N	N	N	N
2014.0	4.0	2.0	3.0	M	N	N	N	N	N	57.0	C	5.0	2.0	8.0	3.0	N	3.0	4.0	1	N	N	N	N
2014.0	2.0	1.0	2.0	M	N	N	N	N	N	28.0	C	9.0	1.0	8.0	1.0	N	2.0	4.0	1	Y	Y	N	N
2014.0	2.0	7.0	2.0	M	N	N	N	N	N	39.0	V	8.0	7.0	9.0	2.0	N	1.0	5.0	1	N	N	N	Y
2014.0	4.0	6.0	1.0	F	N	N	N	N	N	108.0	V	10.0	8.0	8.0	3.0	N	1.0	11.0	1	N	N	N	N
2014.0	4.0	2.0	4.0	F	N	N	N	N	N	74.0	C	8.0	2.0	10.0	3.0	N	1.0	3.0	1	N	N	N	N
2014.0	3.0	2.0	5.0	M	N	N	N	N	N	74.0	C	6.0	8.0	8.0	2.0	N	1.0	11.0	1	Y	N	N	N
2014.0	3.0	1.0	3.0	M	N	N	N	N	N	94.0	V	9.0	1.0	10.0	2.0	N	1.0	3.0	1	N	N	N	N
2014.0	3.0	1.0	3.0	M	N	N	N	N	N	37.0	C	6.0	1.0	9.0	2.0	N	1.0	3.0	1	N	N	N	N
2014.0	4.0	1.0	4.0	M	N	N	N	N	N	136.0	V	8.0	2.0	12.0	1.0	N	1.0	4.0	1	N	N	N	Y
2014.0	4.0	1.0	2.0	F	Y	N	N	N	N	202.0	V	5.0	8.0	8.0	4.0	N	1.0	11.0	1	Y	Y	N	N
2014.0	5.0	1.0	3.0	M	N	N	N	N	N	161.0	V	8.0	1.0	10.0	3.0	N	1.0	5.0	1	Y	Y	N	Y
2014.0	7.0	1.0	6.0	F	N	N	N	N	N	209.0	C	8.0	1.0	12.0	2.0	N	3.0	7.0	1	N	N	N	N
2014.0	4.0	1.0	4.0	M	N	N	N	N	N	20.0	V	7.0	8.0	9.0	2.0	N	5.0	5.0	1	Y	Y	N	N
2014.0	4.0	1.0	4.0	M	Y	N	N	N	N	50.0	C	4.0	1.0	6.0	2.0	N	5.0	7.0	1	Y	N	N	N
2014.0	4.0	1.0	4.0	M	N	N	N	N	N	118.0	V	9.0	1.0	9.0	5.0	N	5.0	4.0	1	N	N	N	Y
2014.0	5.0	3.0	2.0	M	N	N	N	N	N	255.0	V	8.0	3.0	9.0	8.0	N	2.0	4.0	1	Y	Y	N	N
2014.0	4.0	1.0	5.0	M	N	N	N	N	N	91.0	V	6.0	1.0	10.0	2.0	N	1.0	5.0	1	N	N	N	Y
2014.0	5.0	3.0	3.0	F	N	N	N	N	N	80.0	C	7.0	8.0	10.0	6.0	N	2.0	11.0	1	N	N	N	N
2014.0	4.0	3.0	5.0	M	N	N	N	N	N	359.0	C	5.0	3.0	9.0	3.0	N	1.0	4.0	1	Y	Y	N	N
2014.0	2.0	6.0	3.0	M	N	Y	N	N	N	42.0	V	6.0	8.0	8.0	1.0	N	1.0	4.0	1	Y	Y	N	N
2014.0	3.0	3.0	2.0	M	N	N	N	N	N	74.0	V	10.0	3.0	10.0	1.0	N	2.0	3.0	1	N	N	N	Y
2014.0	2.0	7.0	2.0	M	N	N	N	N	N	135.0	V	6.0	8.0	8.0	1.0	N	2.0	11.0	1	N	N	N	N
2014.0	4.0	1.0	2.0	F	N	N	N	N	N	156.0	C	6.0	7.0	9.0	3.0	N	2.0	4.0	1	Y	Y	N	Y
2014.0	3.0	6.0	4.0	M	N	N	N	N	N	141.0	V	5.0	8.0	9.0	3.0	N	1.0	11.0	1	N	N	N	N
2014.0	5.0	6.0	5.0	F	N	N	N	N	N	34.0	C	7.0	2.0	8.0	4.0	N	3.0	6.0	1	N	N	N	N
2014.0	4.0	1.0	3.0	M	Y	N	N	N	N	146.0	V	6.0	1.0	6.0	1.0	N	1.0	4.0	1	Y	Y	N	N
2014.0	3.0	3.0	5.0	M	N	N	N	N	N	209.0	V	6.0	2.0	9.0	1.0	N	3.0	5.0	1	N	N	N	Y
2014.0	4.0	3.0	2.0	F	N	N	N	N	N	130.0	V	7.0	8.0	9.0	6.0	N	2.0	11.0	1	N	N	N	N
2014.0	2.0	1.0	2.0	F	N	N	N	N	N	51.0	V	7.0	3.0	8.0	1.0	N	2.0	2.0	1	Y	Y	N	N
2014.0	3.0	1.0	3.0	M	N	N	N	N	N	191.0	V	10.0	1.0	10.0	2.0	N	1.0	4.0	1	N	N	N	N
2014.0	5.0	1.0	4.0	F	N	N	N	N	N	104.0	V	7.0	1.0	9.0	2.0	N	2.0	5.0	1	N	N	N	N
2014.0	4.0	1.0	3.0	M	N	N	N	N	N	57.0	V	8.0	1.0	10.0	2.0	N	2.0	5.0	1	Y	Y	N	Y
2014.0	3.0	1.0	5.0	M	Y	N	N	N	N	108.0	V	6.0	1.0	9.0	1.0	N	1.0	4.0	1	N	N	N	Y
2014.0	5.0	1.0	6.0	F	N	N	N	N	N	134.0	V	5.0	1.0	8.0	1.0	N	1.0	6.0	1	N	N	N	Y
2014.0	4.0	1.0	3.0	F	N	N	N	N	N	20.0	C	6.0	7.0	8.0	4.0	N	1.0	4.0	1	Y	Y	N	N
2014.0	4.0	1.0	3.0	F	N	N	N	N	N	31.0	C	6.0	1.0	10.0	2.0	N	2.0	4.0	1	N	N	N	N
2014.0	3.0	1.0	2.0	F	N	N	N	N	N	190.0	V	6.0	1.0	10.0	2.0	N	2.0	4.0	1	N	N	N	N
2014.0	3.0	1.0	2.0	M	N	Y	N	N	N	112.0	V	7.0	1.0	9.0	2.0	N	2.0	3.0	1	Y	Y	N	N
2015.0	5.0	3.0	3.0	F	N	N	N	N	N	15.0	V	10.0	8.0	8.0	1.0	N	4.0	11.0	1	Y	Y	N	N
2015.0	4.0	3.0	2.0	M	N	N	N	N	N	121.0	V	7.0	3.0	10.0	4.0	Y	2.0	8.0	1	Y	Y	N	N
2015.0	4.0	6.0	4.0	F	N	N	N	N	N	101.0	V	8.0	8.0	10.0	2.0	N	1.0	3.0	1	N	N	N	Y
2015.0	4.0	3.0	3.0	M	N	N	N	N	N	28.0	V	5.0	8.0	7.0	5.0	N	2.0	11.0	1	Y	Y	N	N
2015.0	3.0	1.0	4.0	M	N	N	N	N	N	92.0	C	6.0	8.0	10.0	1.0	N	1.0	11.0	1	Y	N	N	N
2015.0	3.0	3.0	3.0	M	N	Y	N	N	N	83.0	V	7.0	6.0	9.0	1.0	N	1.0	4.0	1	Y	N	N	N
2015.0	3.0	1.0	3.0	F	N	N	N	N	N	142.0	V	8.0	8.0	9.0	1.0	N	2.0	3.0	1	Y	N	N	N
2015.0	3.0	7.0	2.0	M	N	N	N	N	N	56.0	V	5.0	8.0	9.0	2.0	N	2.0	11.0	1	Y	Y	N	N
2015.0	5.0	3.0	2.0	F	N	N	N	N	N	29.0	V	7.0	3.0	9.0	5.0	N	1.0	5.0	1	N	N	N	Y
2015.0	4.0	6.0	3.0	F	N	N	N	N	N	27.0	V	6.0	4.0	9.0	4.0	N	1.0	3.0	1	N	N	N	N
2015.0	6.0	3.0	4.0	M	N	N	N	N	N	180.0	V	7.0	3.0	10.0	5.0	N	2.0	3.0	1	N	N	N	N
2015.0	2.0	3.0	4.0	M	N	N	N	N	N	48.0	V	6.0	3.0	9.0	1.0	N	1.0	2.0	1	N	N	N	N
2015.0	4.0	2.0	4.0	M	N	N	N	N	N	37.0	V	9.0	1.0	8.0	2.0	N	1.0	5.0	1	N	N	N	Y
2015.0	5.0	3.0	4.0	F	N	N	N	N	N	159.0	V	7.0	5.0	10.0	6.0	N	1.0	4.0	1	N	N	N	Y
2015.0	4.0	3.0	5.0	F	N	N	N	N	N	74.0	V	5.0	8.0	9.0	1.0	N	1.0	7.0	1	N	N	N	N
2015.0	6.0	3.0	2.0	M	N	N	N	N	N	161.0	C	7.0	8.0	9.0	7.0	N	1.0	5.0	1	Y	Y	N	N
2015.0	4.0	2.0	3.0	F	N	N	N	N	N	141.0	V	7.0	2.0	8.0	3.0	N	3.0	5.0	1	Y	Y	N	N
2015.0	3.0	2.0	3.0	F	N	N	N	N	N	41.0	V	5.0	2.0	7.0	4.0	N	1.0	3.0	1	N	N	N	N
2015.0	4.0	2.0	3.0	M	Y	N	N	N	N	65.0	C	3.0	2.0	5.0	2.0	N	1.0	5.0	1	N	N	N	N
2015.0	4.0	1.0	2.0	M	N	N	N	N	N	26.0	C	7.0	1.0	9.0	3.0	N	1.0	4.0	1	N	N	N	Y
2015.0	4.0	2.0	2.0	F	N	N	N	N	N	20.0	V	7.0	8.0	9.0	2.0	N	1.0	11.0	1	N	N	N	N
2015.0	3.0	1.0	3.0	F	Y	N	N	N	N	73.0	C	5.0	1.0	8.0	2.0	N	1.0	4.0	1	Y	Y	N	Y
2015.0	3.0	1.0	2.0	M	N	N	N	N	N	120.0	C	9.0	1.0	8.0	2.0	N	1.0	4.0	1	N	N	N	N
2015.0	6.0	2.0	4.0	M	N	N	N	N	N	143.0	V	6.0	2.0	10.0	3.0	N	1.0	3.0	1	N	N	N	N
2015.0	3.0	2.0	3.0	M	Y	N	N	N	N	156.0	C	5.0	2.0	7.0	2.0	N	3.0	3.0	1	N	N	N	N
2015.0	2.0	2.0	2.0	F	N	N	N	N	N	63.0	C	7.0	6.0	9.0	2.0	N	2.0	3.0	1	N	N	N	N
2015.0	4.0	1.0	2.0	M	N	N	N	N	N	47.0	C	7.0	4.0	8.0	2.0	N	2.0	4.0	1	Y	Y	N	Y
2015.0	6.0	1.0	3.0	F	N	N	N	N	N	60.0	V	8.0	2.0	10.0	4.0	N	4.0	5.0	1	Y	Y	N	Y
2015.0	3.0	2.0	4.0	F	N	N	N	N	N	140.0	V	7.0	2.0	8.0	2.0	N	1.0	4.0	1	N	N	N	N
2015.0	6.0	1.0	3.0	F	N	N	N	N	N	120.0	V	5.0	8.0	6.0	2.0	N	4.0	11.0	1	U	U	N	N
2015.0	4.0	2.0	1.0	F	N	N	N	N	N	45.0	C	6.0	8.0	8.0	5.0	N	1.0	11.0	1	N	N	N	Y
2015.0	4.0	1.0	4.0	M	N	N	N	N	N	261.0	V	6.0	8.0	8.0	1.0	N	1.0	11.0	1	N	N	N	N
2015.0	4.0	2.0	5.0	M	N	N	N	N	N	119.0	V	6.0	2.0	10.0	3.0	N	1.0	4.0	1	N	N	N	Y
2015.0	4.0	2.0	4.0	M	N	N	N	N	N	114.0	V	7.0	2.0	9.0	2.0	N	3.0	4.0	1	Y	Y	N	N
2015.0	5.0	2.0	6.0	M	N	N	N	N	N	89.0	V	6.0	2.0	9.0	2.0	N	1.0	5.0	1	N	N	N	Y
2015.0	4.0	2.0	2.0	M	N	N	N	N	N	119.0	C	7.0	2.0	11.0	3.0	N	1.0	4.0	1	N	N	N	N
2015.0	5.0	1.0	2.0	M	Y	Y	N	N	N	41.0	C	3.0	1.0	6.0	2.0	Y	1.0	6.0	1	Y	Y	N	N
2015.0	3.0	1.0	3.0	M	N	N	N	N	N	77.0	C	10.0	1.0	9.0	3.0	N	2.0	3.0	1	Y	Y	N	N
2015.0	3.0	2.0	3.0	M	N	N	N	N	N	127.0	V	7.0	2.0	8.0	1.0	N	1.0	6.0	1	N	N	N	N
2015.0	3.0	1.0	3.0	M	N	N	N	N	N	139.0	V	7.0	1.0	9.0	2.0	N	2.0	4.0	1	Y	Y	N	Y
2015.0	6.0	2.0	4.0	M	N	N	N	N	N	192.0	V	5.0	2.0	7.0	7.0	N	1.0	6.0	1	N	N	N	Y
2015.0	4.0	1.0	3.0	M	Y	N	N	N	N	69.0	C	5.0	6.0	7.0	3.0	N	2.0	6.0	1	Y	Y	N	N
2015.0	4.0	2.0	2.0	F	Y	N	N	N	N	69.0	V	4.0	8.0	6.0	4.0	N	2.0	11.0	1	Y	Y	N	N
2015.0	4.0	2.0	4.0	F	N	N	N	N	N	89.0	V	10.0	2.0	8.0	4.0	N	4.0	4.0	1	N	N	N	Y
2015.0	3.0	1.0	3.0	F	Y	N	N	N	N	38.0	C	7.0	1.0	9.0	2.0	N	2.0	3.0	1	Y	N	N	N
2015.0	2.0	1.0	2.0	F	N	N	N	N	N	364.0	V	6.0	8.0	7.0	1.0	N	2.0	11.0	1	Y	Y	N	N
2015.0	3.0	2.0	4.0	F	N	N	N	N	N	200.0	V	7.0	2.0	9.0	4.0	N	3.0	4.0	1	N	N	N	Y
2015.0	4.0	1.0	2.0	M	N	N	N	N	N	199.0	C	8.0	1.0	9.0	4.0	N	1.0	6.0	1	Y	Y	N	Y
2015.0	3.0	2.0	2.0	F	N	Y	N	N	N	121.0	V	9.0	8.0	8.0	1.0	N	2.0	11.0	1	N	N	N	N
2015.0	3.0	1.0	3.0	F	N	N	N	N	N	179.0	V	5.0	1.0	8.0	3.0	N	1.0	4.0	1	Y	Y	N	Y
2015.0	4.0	1.0	4.0	M	N	N	N	N	N	199.0	V	6.0	1.0	7.0	2.0	N	1.0	8.0	1	N	N	N	N
2015.0	3.0	1.0	3.0	M	N	N	N	N	N	47.0	V	7.0	2.0	8.0	1.0	N	1.0	3.0	1	N	N	N	N
2015.0	3.0	2.0	2.0	F	N	N	N	N	N	85.0	V	8.0	8.0	9.0	2.0	N	1.0	11.0	1	N	N	N	N
2015.0	3.0	2.0	4.0	M	N	Y	N	N	N	11.0	C	6.0	2.0	9.0	2.0	N	1.0	3.0	1	N	N	N	N
2015.0	5.0	2.0	2.0	M	N	N	N	N	N	58.0	C	6.0	8.0	10.0	4.0	N	2.0	11.0	1	N	N	N	N
2015.0	3.0	1.0	3.0	F	N	N	N	N	N	77.0	V	6.0	7.0	8.0	1.0	N	1.0	4.0	1	N	N	N	N
2015.0	6.0	1.0	6.0	M	N	N	N	N	N	21.0	C	5.0	2.0	8.0	2.0	N	2.0	5.0	1	Y	Y	N	N
2015.0	3.0	2.0	2.0	F	N	N	N	N	N	45.0	V	8.0	8.0	7.0	4.0	N	3.0	11.0	1	N	N	N	N
2015.0	3.0	2.0	4.0	F	Y	N	N	N	N	89.0	V	4.0	2.0	7.0	3.0	N	2.0	3.0	1	N	N	N	N
2015.0	6.0	2.0	7.0	F	N	N	N	N	N	37.0	V	6.0	2.0	8.0	1.0	N	1.0	7.0	1	N	N	N	Y
2015.0	3.0	1.0	2.0	M	N	N	N	N	N	313.0	C	7.0	8.0	9.0	1.0	N	1.0	11.0	1	Y	Y	N	Y
2015.0	3.0	2.0	3.0	M	N	N	N	N	N	111.0	V	8.0	8.0	7.0	3.0	N	1.0	11.0	1	N	N	N	N
2015.0	3.0	2.0	4.0	M	N	N	N	N	N	153.0	V	8.0	8.0	9.0	2.0	N	1.0	11.0	1	N	N	N	N
2015.0	4.0	2.0	3.0	M	N	N	N	N	N	80.0	C	7.0	8.0	9.0	2.0	N	3.0	11.0	1	N	N	N	N
2015.0	3.0	1.0	2.0	F	N	N	N	N	N	210.0	C	6.0	1.0	7.0	3.0	N	1.0	4.0	1	N	N	N	Y
2015.0	6.0	1.0	3.0	M	N	N	N	N	N	30.0	C	5.0	8.0	8.0	4.0	N	1.0	11.0	1	Y	Y	N	N
2015.0	2.0	1.0	2.0	F	N	N	N	N	N	53.0	V	8.0	1.0	10.0	1.0	N	1.0	3.0	1	N	N	N	N
2015.0	5.0	1.0	4.0	F	Y	N	N	N	N	39.0	C	7.0	8.0	6.0	5.0	N	2.0	11.0	1	Y	Y	N	N
2015.0	2.0	2.0	2.0	M	N	N	N	N	N	96.0	C	6.0	8.0	8.0	2.0	N	2.0	11.0	1	N	N	N	N
2015.0	5.0	2.0	3.0	M	N	N	N	N	N	259.0	C	6.0	8.0	8.0	4.0	N	1.0	11.0	1	N	N	N	N
2015.0	3.0	1.0	4.0	F	N	N	N	N	N	147.0	V	9.0	1.0	10.0	1.0	N	1.0	3.0	1	N	N	N	N
2015.0	6.0	2.0	6.0	M	N	N	N	N	N	130.0	C	9.0	2.0	8.0	1.0	N	1.0	8.0	1	N	N	N	Y
2015.0	2.0	2.0	3.0	F	N	N	N	N	N	55.0	V	6.0	2.0	8.0	1.0	N	1.0	3.0	1	N	N	N	N
2015.0	5.0	1.0	4.0	F	N	N	N	N	N	157.0	C	10.0	1.0	9.0	2.0	N	2.0	4.0	1	N	N	N	Y
2015.0	3.0	1.0	2.0	M	N	N	N	N	N	62.0	V	6.0	1.0	9.0	1.0	N	2.0	3.0	1	N	N	N	N
2015.0	3.0	2.0	2.0	F	N	N	N	N	N	69.0	V	5.0	2.0	8.0	1.0	N	1.0	7.0	1	N	N	N	N
2015.0	5.0	2.0	3.0	F	N	N	N	N	N	60.0	V	6.0	2.0	8.0	4.0	N	1.0	4.0	1	N	N	N	N
2015.0	4.0	2.0	4.0	M	N	N	N	N	N	137.0	C	6.0	2.0	11.0	2.0	N	1.0	4.0	1	N	N	N	N
2015.0	3.0	2.0	2.0	F	N	N	N	N	N	201.0	C	3.0	8.0	9.0	5.0	N	2.0	11.0	1	N	N	N	N
2015.0	5.0	2.0	4.0	M	Y	N	N	N	N	264.0	C	3.0	8.0	5.0	6.0	N	1.0	11.0	1	N	N	N	N
2015.0	3.0	1.0	3.0	F	N	N	N	N	N	62.0	V	9.0	2.0	8.0	1.0	N	3.0	4.0	1	Y	Y	N	N
2015.0	4.0	1.0	2.0	F	N	N	N	N	N	165.0	V	5.0	1.0	8.0	4.0	N	1.0	3.0	1	Y	Y	N	N
2015.0	5.0	2.0	3.0	M	N	N	N	N	N	22.0	C	3.0	2.0	8.0	4.0	N	3.0	6.0	1	N	N	N	N
2015.0	3.0	1.0	4.0	F	N	N	N	N	N	29.0	V	7.0	1.0	8.0	1.0	N	2.0	3.0	1	N	N	N	Y
2015.0	3.0	1.0	3.0	F	N	N	N	N	N	65.0	C	8.0	1.0	11.0	1.0	N	1.0	4.0	1	N	N	N	N
2015.0	2.0	1.0	3.0	M	N	N	N	N	N	58.0	V	6.0	1.0	9.0	1.0	N	1.0	3.0	1	Y	N	N	N
2015.0	4.0	1.0	2.0	F	N	N	N	N	N	129.0	C	7.0	1.0	8.0	4.0	N	1.0	5.0	1	U	U	N	Y
2015.0	3.0	1.0	3.0	M	N	N	N	N	N	361.0	V	5.0	8.0	8.0	3.0	N	3.0	11.0	1	Y	Y	N	N
2015.0	3.0	1.0	2.0	M	N	N	N	N	N	60.0	V	9.0	8.0	10.0	3.0	N	2.0	11.0	1	Y	Y	N	N
2015.0	4.0	2.0	2.0	M	N	N	N	N	N	134.0	V	5.0	8.0	6.0	4.0	N	1.0	11.0	1	N	N	N	N
2015.0	6.0	2.0	3.0	F	N	N	N	N	N	8.0	C	6.0	2.0	8.0	2.0	N	1.0	6.0	1	N	N	N	N
2015.0	5.0	2.0	4.0	M	N	N	N	N	N	331.0	V	8.0	8.0	9.0	3.0	N	1.0	11.0	1	N	N	N	N
2015.0	3.0	2.0	3.0	M	N	N	N	N	N	48.0	V	7.0	2.0	8.0	5.0	N	1.0	4.0	1	N	N	N	N
2015.0	6.0	1.0	4.0	M	N	N	N	N	N	27.0	V	7.0	8.0	8.0	1.0	N	2.0	11.0	1	Y	Y	N	N
2015.0	3.0	2.0	3.0	M	N	N	N	N	N	294.0	C	5.0	8.0	7.0	4.0	N	1.0	11.0	1	Y	N	N	N
2015.0	4.0	1.0	2.0	M	N	N	N	N	N	173.0	C	9.0	1.0	11.0	2.0	N	1.0	5.0	1	N	N	N	Y
2015.0	3.0	1.0	2.0	F	N	N	N	N	N	65.0	V	7.0	1.0	8.0	2.0	N	1.0	4.0	1	Y	Y	N	N
2015.0	4.0	2.0	2.0	F	N	N	N	N	N	63.0	V	6.0	2.0	7.0	5.0	N	2.0	5.0	1	N	N	N	N
2015.0	2.0	2.0	3.0	F	N	N	N	N	N	224.0	V	7.0	8.0	8.0	2.0	N	1.0	11.0	1	N	N	N	N
2015.0	3.0	2.0	3.0	F	N	N	N	N	N	92.0	V	5.0	8.0	8.0	2.0	N	1.0	11.0	1	N	N	N	N
2015.0	3.0	2.0	3.0	F	N	N	N	N	N	16.0	C	6.0	8.0	7.0	2.0	N	3.0	11.0	1	Y	Y	N	N
2015.0	3.0	2.0	3.0	F	N	Y	N	N	N	135.0	V	9.0	8.0	9.0	2.0	Y	1.0	11.0	1	N	N	N	N
2015.0	3.0	2.0	3.0	F	N	N	N	N	N	48.0	V	8.0	8.0	8.0	4.0	N	2.0	11.0	1	N	N	N	N
2015.0	3.0	1.0	2.0	F	N	N	N	N	N	19.0	C	4.0	8.0	8.0	2.0	N	1.0	11.0	1	N	N	N	N
2015.0	5.0	1.0	6.0	F	N	N	N	N	N	61.0	V	7.0	1.0	9.0	1.0	N	3.0	5.0	1	N	N	N	N
2015.0	3.0	1.0	2.0	M	Y	N	Y	N	N	44.0	C	7.0	1.0	9.0	1.0	N	1.0	3.0	1	Y	Y	N	N
2015.0	4.0	2.0	2.0	M	N	N	N	N	N	144.0	V	9.0	8.0	8.0	4.0	N	1.0	11.0	1	Y	Y	N	N
2015.0	3.0	1.0	4.0	M	N	N	N	N	N	42.0	V	7.0	1.0	8.0	2.0	N	1.0	4.0	1	Y	Y	N	Y
2015.0	4.0	1.0	4.0	F	Y	N	N	N	N	67.0	V	7.0	8.0	7.0	1.0	N	2.0	11.0	1	Y	Y	N	N
2015.0	3.0	2.0	3.0	F	N	Y	N	N	N	28.0	C	9.0	2.0	8.0	2.0	N	1.0	4.0	1	N	N	N	N
2015.0	6.0	2.0	4.0	M	N	N	N	N	N	31.0	C	5.0	8.0	7.0	2.0	N	1.0	11.0	1	N	N	N	N
2015.0	4.0	1.0	2.0	M	N	N	N	N	N	117.0	C	7.0	1.0	9.0	3.0	N	2.0	5.0	1	Y	Y	N	N
2015.0	3.0	2.0	4.0	M	N	N	N	N	N	22.0	V	7.0	2.0	10.0	1.0	N	1.0	4.0	1	N	N	N	N
2015.0	3.0	1.0	3.0	M	N	N	N	N	N	112.0	V	7.0	2.0	9.0	2.0	N	1.0	3.0	1	N	N	N	Y
2015.0	3.0	2.0	2.0	F	N	N	N	N	N	99.0	C	7.0	8.0	8.0	3.0	N	1.0	11.0	1	Y	Y	N	N
2015.0	3.0	1.0	3.0	F	N	N	N	N	N	43.0	C	7.0	1.0	8.0	2.0	N	2.0	3.0	1	Y	Y	N	Y
2015.0	3.0	2.0	3.0	M	Y	N	N	N	N	84.0	C	4.0	8.0	5.0	4.0	N	2.0	11.0	1	N	N	N	N
2015.0	3.0	1.0	3.0	F	N	N	N	N	N	173.0	V	7.0	1.0	8.0	3.0	N	2.0	3.0	1	N	N	N	N
2015.0	4.0	1.0	5.0	M	N	N	N	N	N	103.0	V	3.0	1.0	10.0	1.0	N	5.0	3.0	1	N	N	N	N
2015.0	3.0	2.0	3.0	M	N	N	N	N	N	200.0	C	5.0	2.0	11.0	2.0	N	1.0	4.0	1	N	N	N	N
2015.0	5.0	1.0	3.0	F	Y	N	N	N	N	96.0	V	10.0	8.0	5.0	5.0	N	5.0	11.0	1	N	N	N	N
2015.0	3.0	1.0	3.0	F	Y	N	N	N	N	96.0	C	5.0	8.0	7.0	1.0	N	1.0	11.0	1	N	N	N	N
2015.0	3.0	1.0	4.0	F	Y	N	N	N	N	171.0	C	3.0	8.0	4.0	1.0	N	1.0	11.0	1	Y	Y	N	N
2015.0	4.0	1.0	4.0	M	N	N	N	N	N	53.0	V	8.0	7.0	9.0	3.0	N	1.0	5.0	1	N	N	N	N
2015.0	3.0	2.0	2.0	F	N	N	N	N	N	51.0	V	6.0	8.0	8.0	2.0	N	1.0	11.0	1	N	N	N	N
2015.0	3.0	2.0	3.0	M	N	N	N	N	N	158.0	C	9.0	8.0	9.0	1.0	N	2.0	11.0	1	Y	Y	N	N
2015.0	3.0	1.0	4.0	F	Y	N	N	N	N	161.0	V	4.0	8.0	7.0	1.0	N	2.0	11.0	1	Y	Y	N	N
2015.0	4.0	1.0	3.0	F	N	N	N	N	N	60.0	V	6.0	1.0	9.0	3.0	N	2.0	4.0	1	Y	Y	N	Y
2015.0	4.0	1.0	4.0	M	N	N	N	N	N	330.0	V	9.0	8.0	10.0	3.0	N	2.0	11.0	1	Y	Y	N	N
2015.0	3.0	1.0	3.0	M	N	N	N	N	N	61.0	C	6.0	1.0	8.0	2.0	N	1.0	4.0	1	N	N	N	Y
2015.0	2.0	2.0	2.0	M	N	N	N	N	N	251.0	V	5.0	8.0	8.0	1.0	N	4.0	11.0	1	N	N	N	N
2015.0	2.0	2.0	3.0	M	N	N	N	N	N	56.0	V	7.0	8.0	9.0	1.0	N	2.0	11.0	1	N	N	N	N
2015.0	2.0	2.0	4.0	F	Y	N	N	N	N	104.0	C	5.0	8.0	7.0	2.0	N	2.0	11.0	1	N	N	N	N
2015.0	4.0	1.0	3.0	M	N	Y	N	N	N	69.0	V	7.0	8.0	10.0	2.0	N	2.0	11.0	1	Y	Y	N	N
2015.0	4.0	1.0	2.0	F	N	N	N	N	N	144.0	V	10.0	1.0	8.0	3.0	N	1.0	6.0	1	Y	Y	N	N
2015.0	4.0	2.0	4.0	M	N	N	N	N	N	119.0	V	6.0	8.0	8.0	1.0	N	5.0	11.0	1	N	N	N	N
2015.0	2.0	2.0	2.0	M	N	N	N	N	N	85.0	V	8.0	8.0	10.0	2.0	N	4.0	11.0	1	N	N	N	N
2015.0	5.0	1.0	3.0	M	Y	N	N	N	N	115.0	V	10.0	1.0	8.0	3.0	N	5.0	5.0	1	N	N	N	Y
2015.0	4.0	1.0	4.0	F	N	N	N	N	N	96.0	V	7.0	1.0	9.0	2.0	N	1.0	5.0	1	N	N	N	Y
2015.0	5.0	1.0	4.0	M	N	N	N	N	N	87.0	V	10.0	1.0	8.0	2.0	N	2.0	4.0	1	N	N	N	Y
2015.0	6.0	1.0	3.0	M	N	N	N	N	N	104.0	C	9.0	1.0	10.0	1.0	N	1.0	5.0	1	Y	Y	N	N
2015.0	3.0	2.0	3.0	F	N	N	N	N	N	113.0	V	8.0	2.0	8.0	1.0	N	1.0	5.0	1	Y	Y	N	N
2015.0	4.0	2.0	4.0	M	N	N	N	N	N	118.0	V	5.0	2.0	10.0	5.0	N	5.0	4.0	1	N	N	N	Y
2015.0	5.0	2.0	4.0	F	N	N	N	N	N	54.0	V	6.0	8.0	8.0	6.0	N	2.0	11.0	1	N	Y	N	N
2015.0	4.0	1.0	4.0	F	N	N	N	N	N	48.0	V	6.0	8.0	8.0	1.0	N	5.0	11.0	1	N	N	N	N
2015.0	3.0	1.0	3.0	M	N	N	N	N	N	129.0	V	7.0	8.0	8.0	2.0	N	2.0	11.0	1	Y	Y	N	N
2015.0	2.0	2.0	3.0	F	N	N	N	N	N	95.0	V	5.0	8.0	8.0	1.0	N	1.0	11.0	1	Y	Y	N	N
2015.0	4.0	7.0	2.0	F	N	N	N	N	N	37.0	C	6.0	1.0	8.0	4.0	N	1.0	5.0	1	Y	Y	N	Y
2015.0	3.0	1.0	3.0	M	N	N	N	N	N	129.0	V	8.0	1.0	8.0	3.0	N	1.0	3.0	1	Y	Y	N	Y
2015.0	3.0	1.0	2.0	M	N	Y	N	N	N	60.0	V	7.0	1.0	8.0	3.0	N	2.0	3.0	1	N	N	N	Y
2015.0	3.0	1.0	5.0	M	N	N	N	N	N	214.0	C	7.0	6.0	9.0	2.0	N	2.0	4.0	1	Y	Y	N	Y
2015.0	4.0	2.0	3.0	F	N	N	N	N	N	275.0	V	5.0	2.0	7.0	6.0	N	1.0	3.0	1	N	N	N	Y
2015.0	3.0	1.0	3.0	F	N	N	N	N	N	135.0	V	10.0	1.0	10.0	2.0	N	1.0	3.0	1	Y	Y	N	Y
2015.0	3.0	2.0	3.0	F	N	N	N	N	N	253.0	C	9.0	2.0	10.0	1.0	N	2.0	2.0	1	N	N	N	N
2015.0	4.0	1.0	4.0	M	N	N	N	N	N	147.0	V	7.0	1.0	9.0	3.0	N	2.0	4.0	1	Y	N	N	Y
2015.0	6.0	1.0	3.0	F	N	N	N	N	N	118.0	V	8.0	1.0	9.0	4.0	N	3.0	6.0	1	Y	Y	N	Y
2015.0	7.0	1.0	2.0	M	Y	N	N	N	N	64.0	V	99.0	1.0	7.0	3.0	N	4.0	10.0	1	N	N	N	Y
2015.0	3.0	7.0	2.0	F	Y	N	N	N	N	191.0	V	5.0	8.0	5.0	1.0	N	1.0	11.0	1	N	N	N	N
2015.0	6.0	1.0	2.0	M	N	N	N	N	N	209.0	V	7.0	1.0	10.0	4.0	N	2.0	5.0	1	N	N	N	Y
2015.0	3.0	1.0	3.0	M	N	N	N	N	N	26.0	C	7.0	1.0	8.0	3.0	N	2.0	4.0	1	N	N	N	Y
2015.0	3.0	2.0	3.0	M	N	N	N	N	N	30.0	V	8.0	8.0	8.0	3.0	N	1.0	11.0	1	N	N	N	N
2015.0	4.0	1.0	4.0	F	N	N	N	N	N	67.0	V	7.0	1.0	9.0	3.0	N	5.0	5.0	1	Y	Y	N	N
2015.0	3.0	1.0	4.0	M	N	N	N	N	N	48.0	C	6.0	7.0	9.0	2.0	N	1.0	4.0	1	N	N	N	N
2015.0	4.0	6.0	2.0	M	N	N	N	N	N	96.0	C	6.0	1.0	8.0	2.0	N	1.0	5.0	1	Y	Y	N	N
2015.0	4.0	1.0	4.0	F	N	N	N	N	N	64.0	V	7.0	1.0	9.0	2.0	N	1.0	4.0	1	Y	Y	N	Y
2015.0	3.0	2.0	2.0	F	Y	N	N	N	N	140.0	V	5.0	2.0	6.0	2.0	N	2.0	3.0	1	N	N	N	Y
2015.0	6.0	1.0	3.0	M	N	N	N	N	N	221.0	V	7.0	1.0	7.0	6.0	N	2.0	6.0	1	Y	N	N	Y
2015.0	4.0	7.0	3.0	F	N	N	N	N	N	74.0	V	8.0	1.0	8.0	2.0	N	1.0	4.0	1	N	N	N	N
2015.0	3.0	1.0	4.0	F	N	N	N	N	N	109.0	V	6.0	1.0	11.0	3.0	N	2.0	3.0	1	N	N	N	Y
2015.0	4.0	1.0	1.0	F	N	N	Y	N	N	12.0	V	7.0	8.0	8.0	6.0	N	4.0	11.0	1	Y	Y	N	N
2015.0	3.0	2.0	3.0	F	N	N	N	N	N	45.0	C	5.0	8.0	7.0	4.0	N	2.0	11.0	1	N	N	N	N
2015.0	3.0	1.0	2.0	M	N	N	N	N	N	116.0	V	9.0	1.0	8.0	3.0	N	3.0	3.0	1	Y	Y	N	N
2015.0	2.0	1.0	3.0	M	N	N	N	N	N	73.0	C	9.0	1.0	9.0	1.0	N	1.0	6.0	1	Y	Y	N	N
2015.0	4.0	1.0	4.0	F	N	N	N	N	N	73.0	V	8.0	6.0	9.0	1.0	N	1.0	4.0	1	N	N	N	N
2015.0	3.0	1.0	3.0	M	N	Y	N	N	N	56.0	C	9.0	8.0	10.0	1.0	N	3.0	11.0	1	Y	Y	N	N
2015.0	4.0	2.0	4.0	M	Y	N	N	N	N	177.0	C	6.0	8.0	8.0	2.0	N	1.0	11.0	1	N	N	N	N
2015.0	3.0	1.0	4.0	M	N	N	N	N	N	65.0	V	6.0	7.0	9.0	3.0	N	1.0	4.0	1	N	N	N	N
2015.0	4.0	1.0	3.0	M	N	N	N	N	N	92.0	C	7.0	1.0	9.0	3.0	N	1.0	5.0	1	N	N	N	Y
2015.0	4.0	1.0	3.0	M	N	N	N	N	N	99.0	V	7.0	8.0	10.0	2.0	N	2.0	11.0	1	U	U	N	N
2015.0	4.0	1.0	6.0	M	N	N	N	N	N	98.0	V	9.0	1.0	9.0	1.0	N	1.0	4.0	1	N	N	N	Y
2015.0	5.0	2.0	2.0	F	N	N	N	N	N	71.0	V	10.0	8.0	7.0	4.0	N	5.0	11.0	1	Y	Y	N	N
2015.0	3.0	2.0	3.0	M	N	N	N	N	N	50.0	C	3.0	8.0	6.0	3.0	N	1.0	11.0	1	N	N	N	N
2015.0	2.0	1.0	4.0	M	N	N	N	N	N	91.0	V	6.0	8.0	10.0	1.0	N	1.0	11.0	1	N	N	N	N
2015.0	3.0	1.0	4.0	F	N	N	N	N	N	93.0	V	9.0	1.0	11.0	1.0	N	1.0	3.0	1	N	N	N	Y
2015.0	4.0	2.0	3.0	M	Y	N	N	N	N	57.0	V	6.0	8.0	4.0	1.0	N	5.0	11.0	1	N	N	N	N
2015.0	3.0	1.0	2.0	M	N	N	N	N	N	51.0	V	5.0	1.0	8.0	2.0	N	1.0	2.0	1	N	N	N	N
2015.0	2.0	2.0	2.0	F	N	N	N	N	N	53.0	V	7.0	1.0	8.0	1.0	N	1.0	3.0	1	Y	Y	N	N
2015.0	3.0	2.0	3.0	M	N	N	N	N	N	37.0	V	6.0	2.0	11.0	4.0	N	2.0	4.0	1	N	N	N	N
2015.0	3.0	3.0	1.0	F	N	N	N	N	N	210.0	V	8.0	1.0	9.0	4.0	N	1.0	3.0	1	N	N	N	N
2015.0	4.0	1.0	3.0	M	N	N	N	N	N	8.0	V	8.0	1.0	8.0	3.0	N	1.0	5.0	1	Y	Y	N	N
2015.0	2.0	7.0	2.0	M	N	N	N	N	N	57.0	V	7.0	8.0	9.0	1.0	N	3.0	11.0	1	Y	N	N	N
2015.0	6.0	4.0	7.0	M	N	N	N	N	N	91.0	C	6.0	1.0	11.0	1.0	N	1.0	6.0	1	N	N	N	Y
2015.0	3.0	7.0	2.0	F	Y	N	N	N	N	209.0	C	6.0	7.0	5.0	4.0	N	4.0	3.0	1	N	N	N	N
2015.0	3.0	1.0	4.0	F	N	N	N	N	N	72.0	V	7.0	1.0	10.0	2.0	N	3.0	4.0	1	N	N	N	N
2015.0	5.0	1.0	4.0	F	N	N	N	N	N	101.0	V	8.0	1.0	9.0	3.0	N	1.0	5.0	1	N	N	N	Y
2015.0	6.0	1.0	4.0	M	N	N	N	N	N	93.0	V	6.0	1.0	9.0	2.0	N	1.0	6.0	1	N	N	N	Y
2015.0	2.0	1.0	3.0	M	N	N	N	N	N	343.0	V	9.0	1.0	9.0	1.0	N	1.0	2.0	1	N	N	N	N
2015.0	3.0	7.0	3.0	F	N	N	N	N	N	62.0	V	10.0	8.0	8.0	1.0	N	1.0	11.0	1	Y	Y	N	N
2015.0	5.0	3.0	4.0	M	N	N	N	N	N	170.0	V	9.0	9.0	9.0	2.0	N	2.0	5.0	1	N	N	N	N
2015.0	4.0	1.0	6.0	M	N	N	N	N	N	41.0	C	5.0	1.0	9.0	2.0	N	1.0	4.0	1	N	N	N	Y
2015.0	2.0	7.0	2.0	M	N	N	N	N	N	25.0	C	8.0	6.0	9.0	1.0	N	3.0	3.0	1	N	N	N	Y
2015.0	3.0	7.0	2.0	M	Y	N	N	N	N	66.0	C	3.0	7.0	3.0	1.0	N	1.0	3.0	1	N	N	N	N
2015.0	5.0	1.0	2.0	F	N	N	N	N	N	70.0	C	6.0	8.0	8.0	2.0	N	2.0	11.0	1	Y	Y	N	N
2015.0	3.0	2.0	3.0	M	N	N	N	N	N	107.0	V	6.0	8.0	8.0	3.0	N	2.0	11.0	1	Y	Y	N	N
2015.0	4.0	1.0	2.0	F	N	N	N	N	N	126.0	V	6.0	7.0	9.0	3.0	N	2.0	4.0	1	N	N	N	N
2015.0	4.0	1.0	5.0	F	Y	N	N	N	N	42.0	C	5.0	1.0	7.0	4.0	N	1.0	5.0	1	Y	N	N	Y
2015.0	4.0	2.0	3.0	M	N	N	N	N	N	147.0	C	8.0	2.0	9.0	3.0	N	2.0	3.0	1	N	N	N	N
2015.0	5.0	1.0	6.0	M	N	N	N	N	N	114.0	V	7.0	1.0	10.0	4.0	N	2.0	6.0	1	N	N	N	Y
2015.0	4.0	7.0	1.0	F	N	N	N	N	N	211.0	V	7.0	7.0	9.0	5.0	N	1.0	5.0	1	Y	Y	N	N
2015.0	5.0	3.0	6.0	M	N	N	N	N	N	274.0	V	7.0	3.0	8.0	5.0	N	5.0	5.0	1	Y	Y	N	N
2015.0	5.0	6.0	4.0	F	N	N	N	N	N	110.0	V	7.0	1.0	9.0	2.0	N	1.0	4.0	1	N	N	N	Y
2015.0	2.0	7.0	2.0	M	N	N	N	N	N	74.0	V	7.0	7.0	10.0	2.0	N	1.0	3.0	1	N	N	N	N
2015.0	5.0	1.0	6.0	M	Y	N	N	N	N	199.0	V	3.0	1.0	2.0	2.0	N	1.0	5.0	1	N	N	N	Y
2015.0	2.0	7.0	2.0	F	Y	Y	N	N	N	87.0	V	5.0	6.0	7.0	1.0	N	1.0	2.0	1	N	N	N	N
2015.0	3.0	7.0	3.0	M	N	N	N	N	N	198.0	V	6.0	8.0	8.0	2.0	N	1.0	11.0	1	N	N	N	Y
2015.0	3.0	7.0	2.0	M	N	N	N	N	N	74.0	C	7.0	8.0	9.0	4.0	N	2.0	11.0	1	Y	Y	N	N
2015.0	4.0	7.0	2.0	F	N	N	N	N	N	97.0	C	3.0	8.0	9.0	3.0	N	2.0	11.0	1	N	N	N	N
2015.0	4.0	1.0	4.0	M	N	N	N	N	N	47.0	C	7.0	7.0	10.0	2.0	N	1.0	4.0	1	N	N	N	Y
2015.0	4.0	7.0	3.0	F	Y	N	N	N	N	108.0	V	8.0	1.0	10.0	1.0	N	1.0	5.0	1	N	N	N	Y
2015.0	4.0	1.0	4.0	M	N	N	N	N	N	161.0	C	5.0	7.0	8.0	2.0	N	1.0	5.0	1	N	N	N	N
2015.0	6.0	1.0	7.0	M	N	N	N	N	N	134.0	C	10.0	1.0	11.0	2.0	N	1.0	7.0	1	N	N	N	Y
2015.0	4.0	1.0	4.0	F	N	N	N	N	N	111.0	C	7.0	1.0	10.0	2.0	N	4.0	3.0	1	N	N	N	Y
2015.0	4.0	1.0	4.0	M	N	N	N	N	N	287.0	C	7.0	1.0	8.0	1.0	N	1.0	6.0	1	Y	Y	N	N
2015.0	3.0	7.0	2.0	F	N	N	N	N	N	94.0	V	6.0	7.0	8.0	2.0	N	1.0	3.0	1	N	N	N	N
2015.0	4.0	1.0	3.0	F	N	N	N	N	N	138.0	V	7.0	1.0	10.0	2.0	N	1.0	4.0	1	Y	N	N	N
2015.0	5.0	4.0	1.0	M	N	N	N	N	N	159.0	V	8.0	4.0	7.0	5.0	N	3.0	4.0	1	N	N	N	Y
2015.0	4.0	7.0	3.0	F	N	N	N	N	N	77.0	C	8.0	2.0	10.0	2.0	N	2.0	4.0	1	N	N	N	N
2015.0	5.0	1.0	7.0	M	N	N	N	N	N	99.0	V	7.0	1.0	9.0	4.0	N	1.0	5.0	1	N	N	N	Y
2015.0	5.0	1.0	4.0	M	N	N	N	N	N	91.0	C	7.0	1.0	10.0	2.0	N	2.0	5.0	1	N	N	N	Y
2015.0	3.0	1.0	3.0	M	N	N	N	N	N	167.0	V	6.0	1.0	9.0	3.0	N	2.0	4.0	1	N	N	N	N
2015.0	4.0	1.0	6.0	M	N	N	N	N	N	130.0	V	6.0	1.0	10.0	4.0	N	1.0	5.0	1	N	N	N	Y
2015.0	4.0	3.0	3.0	F	N	N	N	N	N	190.0	V	5.0	3.0	9.0	4.0	N	1.0	5.0	1	N	N	N	Y
2015.0	4.0	1.0	4.0	F	Y	N	N	N	N	71.0	C	5.0	1.0	6.0	1.0	N	1.0	5.0	1	Y	N	N	N
2015.0	5.0	7.0	4.0	M	N	N	N	N	N	175.0	C	4.0	7.0	7.0	3.0	N	1.0	4.0	1	N	N	N	Y
2015.0	4.0	6.0	4.0	M	N	N	N	N	N	93.0	V	6.0	1.0	8.0	2.0	N	4.0	4.0	1	Y	Y	N	Y
2015.0	4.0	3.0	2.0	F	Y	N	N	N	N	303.0	C	4.0	3.0	4.0	7.0	N	5.0	5.0	1	N	N	N	Y
2015.0	2.0	1.0	4.0	M	N	N	N	N	N	260.0	V	5.0	8.0	9.0	1.0	N	2.0	11.0	1	N	N	N	N
2015.0	4.0	7.0	3.0	M	N	N	N	N	N	227.0	V	7.0	7.0	9.0	4.0	N	1.0	4.0	1	N	N	N	N
2015.0	4.0	3.0	2.0	F	N	N	N	N	N	44.0	V	9.0	7.0	10.0	2.0	N	3.0	4.0	1	N	N	N	N
2015.0	3.0	2.0	2.0	F	Y	N	N	N	N	84.0	C	8.0	8.0	8.0	2.0	N	2.0	11.0	1	N	N	N	N
2015.0	4.0	1.0	3.0	M	N	Y	N	N	N	99.0	V	7.0	2.0	8.0	2.0	N	2.0	3.0	1	N	N	N	N
2015.0	4.0	1.0	4.0	M	N	N	N	N	N	251.0	V	7.0	1.0	9.0	4.0	N	2.0	4.0	1	N	N	N	N
2015.0	4.0	3.0	4.0	M	N	N	N	N	N	74.0	C	6.0	3.0	10.0	4.0	N	1.0	6.0	1	N	N	N	N
2015.0	3.0	1.0	3.0	M	N	N	N	N	N	283.0	V	9.0	6.0	9.0	1.0	N	2.0	3.0	1	N	N	N	N
2015.0	5.0	1.0	3.0	F	Y	N	N	N	N	31.0	C	6.0	1.0	10.0	3.0	N	1.0	5.0	1	Y	N	N	Y
2015.0	5.0	6.0	5.0	M	N	N	N	N	N	184.0	V	6.0	1.0	10.0	5.0	N	5.0	7.0	1	N	N	N	N
2015.0	5.0	1.0	4.0	F	N	N	N	N	N	64.0	C	6.0	1.0	7.0	4.0	N	2.0	4.0	1	N	N	N	Y
2015.0	5.0	1.0	4.0	M	Y	N	N	N	N	55.0	V	7.0	1.0	10.0	4.0	N	1.0	5.0	1	N	N	N	Y
2015.0	5.0	1.0	6.0	M	N	N	N	N	N	105.0	V	7.0	1.0	8.0	6.0	N	2.0	5.0	1	N	N	N	Y
2015.0	5.0	7.0	4.0	F	N	N	N	N	N	199.0	V	7.0	2.0	9.0	4.0	N	1.0	2.0	1	Y	Y	N	N
2015.0	4.0	1.0	9.0	M	N	N	N	N	N	60.0	C	7.0	8.0	9.0	1.0	N	5.0	11.0	1	N	N	N	Y
2015.0	3.0	1.0	3.0	F	N	N	N	N	N	266.0	C	7.0	8.0	8.0	9.0	N	5.0	11.0	1	N	N	N	N
2015.0	7.0	7.0	7.0	M	N	N	N	N	N	54.0	V	7.0	1.0	10.0	5.0	N	1.0	6.0	1	N	N	N	Y
2015.0	3.0	2.0	2.0	F	N	N	N	N	N	225.0	V	6.0	2.0	9.0	2.0	N	1.0	3.0	1	N	N	N	Y
2015.0	3.0	7.0	4.0	M	N	N	N	N	N	83.0	V	7.0	8.0	9.0	3.0	N	2.0	11.0	1	N	N	N	N
2015.0	2.0	7.0	2.0	M	N	Y	N	N	N	267.0	V	6.0	7.0	9.0	2.0	N	2.0	2.0	1	N	N	N	N
2015.0	4.0	2.0	3.0	M	N	N	N	N	N	129.0	C	7.0	2.0	10.0	4.0	N	1.0	5.0	1	N	N	N	N
2015.0	4.0	7.0	2.0	F	N	N	N	N	N	226.0	V	7.0	7.0	9.0	4.0	N	2.0	5.0	1	N	N	N	N
2015.0	5.0	1.0	4.0	M	N	N	N	N	N	127.0	V	8.0	1.0	11.0	1.0	N	1.0	5.0	1	N	N	N	Y
2015.0	3.0	1.0	2.0	M	N	N	N	N	N	54.0	V	9.0	8.0	8.0	3.0	N	4.0	11.0	1	Y	Y	N	N
2015.0	3.0	7.0	3.0	M	N	N	N	N	N	51.0	C	8.0	7.0	9.0	3.0	N	1.0	3.0	1	N	N	N	N
2015.0	5.0	8.0	9.0	F	N	N	N	N	N	12.0	V	6.0	8.0	9.0	5.0	N	3.0	11.0	1	N	N	N	Y
2015.0	3.0	7.0	4.0	M	N	N	N	N	N	105.0	V	7.0	8.0	9.0	1.0	N	1.0	11.0	1	N	N	N	N
2015.0	3.0	1.0	3.0	M	N	N	N	N	N	31.0	V	5.0	7.0	8.0	1.0	N	4.0	4.0	1	Y	Y	N	N
2015.0	4.0	2.0	4.0	M	N	N	N	N	N	134.0	V	7.0	6.0	10.0	1.0	N	1.0	4.0	1	N	N	N	N
2015.0	2.0	7.0	9.0	M	N	N	N	N	N	26.0	C	8.0	8.0	9.0	1.0	N	3.0	11.0	1	N	N	N	N
2015.0	4.0	8.0	9.0	M	N	N	N	N	N	80.0	V	9.0	8.0	9.0	2.0	N	1.0	11.0	1	N	N	N	N
2015.0	4.0	2.0	3.0	M	N	N	N	N	N	145.0	C	7.0	2.0	11.0	1.0	N	2.0	4.0	1	N	N	N	N
2015.0	6.0	2.0	4.0	M	N	N	N	N	N	50.0	V	8.0	4.0	10.0	5.0	N	1.0	8.0	1	N	N	N	Y
2015.0	3.0	2.0	3.0	M	N	N	N	N	N	110.0	C	8.0	2.0	10.0	3.0	N	1.0	3.0	1	N	N	N	Y
2015.0	6.0	4.0	5.0	M	N	N	N	N	N	144.0	V	6.0	4.0	8.0	2.0	N	1.0	5.0	1	N	N	N	Y
2015.0	4.0	7.0	3.0	M	N	N	N	N	N	98.0	V	7.0	7.0	10.0	3.0	N	1.0	5.0	1	N	N	N	N
2015.0	6.0	4.0	6.0	F	N	N	N	N	N	141.0	V	8.0	4.0	8.0	3.0	N	1.0	6.0	1	N	N	N	Y
2015.0	6.0	1.0	3.0	M	N	N	N	N	N	324.0	V	6.0	1.0	9.0	4.0	N	1.0	5.0	1	N	N	N	Y
2015.0	3.0	2.0	2.0	M	N	Y	N	N	N	8.0	V	5.0	2.0	9.0	1.0	N	2.0	3.0	1	N	N	N	Y
2015.0	5.0	2.0	3.0	F	N	N	N	N	N	92.0	V	6.0	8.0	8.0	4.0	N	1.0	11.0	1	N	N	N	N
2015.0	6.0	2.0	4.0	F	N	N	N	N	N	245.0	C	6.0	8.0	7.0	6.0	N	1.0	11.0	1	N	N	N	N
2015.0	5.0	7.0	2.0	M	N	N	N	N	N	14.0	V	6.0	7.0	8.0	8.0	N	3.0	8.0	1	N	N	N	N
2015.0	3.0	6.0	2.0	M	N	N	N	N	N	139.0	V	7.0	8.0	10.0	2.0	Y	4.0	11.0	1	Y	Y	N	N
2015.0	4.0	1.0	3.0	M	N	N	N	N	N	48.0	V	8.0	1.0	9.0	3.0	N	2.0	5.0	1	N	N	N	N
2015.0	4.0	1.0	4.0	M	Y	N	N	N	N	39.0	V	5.0	2.0	9.0	2.0	N	1.0	4.0	1	N	N	N	N
2015.0	3.0	7.0	4.0	M	N	N	N	N	N	57.0	V	6.0	7.0	10.0	2.0	N	1.0	3.0	1	N	N	N	N
2015.0	2.0	7.0	9.0	F	N	Y	N	N	N	19.0	V	6.0	7.0	7.0	2.0	N	2.0	2.0	1	N	N	N	Y
2015.0	2.0	7.0	4.0	M	N	N	N	N	N	84.0	C	7.0	7.0	10.0	1.0	N	1.0	3.0	1	N	N	N	N
2015.0	6.0	1.0	3.0	M	N	N	N	N	N	343.0	C	10.0	1.0	9.0	3.0	N	2.0	6.0	1	N	N	N	N
2015.0	3.0	1.0	3.0	M	N	Y	N	N	N	99.0	C	6.0	1.0	8.0	3.0	N	2.0	3.0	1	Y	Y	N	N
2015.0	3.0	7.0	6.0	M	N	N	N	N	N	174.0	V	7.0	6.0	9.0	2.0	N	1.0	11.0	1	Y	N	N	N
2015.0	4.0	2.0	4.0	F	N	N	N	N	N	236.0	V	7.0	2.0	9.0	2.0	N	1.0	4.0	1	N	N	N	Y
2015.0	5.0	2.0	2.0	F	N	N	N	N	N	18.0	V	7.0	2.0	8.0	3.0	N	1.0	4.0	1	Y	Y	N	N
2015.0	2.0	7.0	2.0	M	Y	N	N	N	N	254.0	C	3.0	7.0	5.0	2.0	N	1.0	2.0	1	N	N	N	N
2015.0	4.0	1.0	4.0	M	N	N	N	N	N	64.0	V	6.0	1.0	9.0	1.0	N	1.0	4.0	1	N	N	N	N
2015.0	3.0	7.0	3.0	M	N	N	N	N	N	134.0	V	6.0	7.0	9.0	1.0	N	1.0	3.0	1	N	N	N	N
2015.0	3.0	1.0	3.0	M	N	N	N	N	N	129.0	V	6.0	1.0	8.0	4.0	N	1.0	3.0	1	N	N	N	N
2015.0	3.0	2.0	4.0	M	N	N	N	N	N	275.0	V	6.0	7.0	8.0	3.0	N	2.0	4.0	1	N	N	N	Y
2015.0	2.0	2.0	3.0	M	N	N	N	N	N	198.0	V	6.0	8.0	8.0	1.0	N	1.0	11.0	1	N	N	N	N
2015.0	3.0	7.0	9.0	F	N	N	N	N	N	13.0	C	10.0	8.0	10.0	1.0	N	1.0	11.0	1	N	N	N	N
2015.0	5.0	4.0	7.0	F	N	N	N	N	N	156.0	C	8.0	7.0	9.0	2.0	N	1.0	5.0	1	N	N	N	N
2015.0	5.0	1.0	4.0	F	N	N	N	N	N	118.0	V	8.0	6.0	10.0	7.0	N	1.0	6.0	1	N	N	N	Y
2015.0	6.0	4.0	4.0	M	N	N	N	N	N	167.0	V	7.0	4.0	9.0	3.0	N	1.0	9.0	1	N	N	N	Y
2015.0	3.0	1.0	2.0	F	N	N	N	N	N	141.0	C	8.0	8.0	8.0	3.0	N	1.0	11.0	1	N	N	N	N
2015.0	3.0	1.0	4.0	F	N	N	N	N	N	42.0	V	8.0	7.0	7.0	2.0	N	2.0	4.0	1	N	N	N	N
2015.0	4.0	1.0	3.0	M	N	N	N	N	N	159.0	V	7.0	1.0	9.0	4.0	N	1.0	5.0	1	N	N	N	N
2015.0	1.0	7.0	1.0	M	N	N	N	N	N	54.0	V	5.0	8.0	8.0	1.0	N	2.0	11.0	1	N	N	N	N
2015.0	3.0	7.0	3.0	F	Y	N	N	N	N	124.0	V	3.0	4.0	4.0	3.0	N	1.0	6.0	1	N	N	N	Y
2015.0	3.0	6.0	4.0	M	N	N	N	N	N	69.0	V	6.0	8.0	8.0	2.0	N	1.0	11.0	1	N	N	N	N
2015.0	3.0	7.0	3.0	M	Y	N	N	N	N	99.0	V	2.0	7.0	4.0	1.0	N	1.0	4.0	1	N	N	N	N
2015.0	2.0	2.0	2.0	F	N	N	N	N	N	98.0	C	6.0	8.0	8.0	1.0	N	3.0	11.0	1	N	N	N	N
2015.0	3.0	2.0	3.0	F	N	N	N	N	N	22.0	V	6.0	8.0	9.0	2.0	N	1.0	11.0	1	N	N	N	N
2015.0	4.0	1.0	2.0	F	N	N	N	N	N	41.0	C	8.0	8.0	9.0	3.0	N	3.0	11.0	1	N	N	N	N
2015.0	5.0	6.0	4.0	M	N	N	N	N	N	233.0	C	8.0	7.0	10.0	1.0	N	1.0	4.0	1	N	N	N	N
2015.0	3.0	7.0	4.0	M	N	N	N	N	N	157.0	V	5.0	7.0	8.0	2.0	N	1.0	4.0	1	N	N	N	N
2015.0	7.0	7.0	6.0	M	N	N	N	N	N	68.0	C	7.0	1.0	12.0	2.0	N	1.0	7.0	1	N	N	N	Y
2015.0	5.0	7.0	3.0	M	N	N	N	N	N	40.0	C	5.0	8.0	7.0	1.0	N	1.0	11.0	1	N	N	N	N
2015.0	4.0	6.0	7.0	M	Y	N	N	N	N	157.0	V	6.0	6.0	8.0	2.0	N	1.0	5.0	1	N	N	N	N
2015.0	4.0	6.0	3.0	F	N	N	N	N	N	191.0	V	6.0	2.0	8.0	4.0	N	1.0	3.0	1	N	N	N	N
2015.0	4.0	2.0	3.0	M	N	N	N	N	N	38.0	V	6.0	8.0	8.0	3.0	N	1.0	11.0	1	N	N	N	N
2015.0	4.0	1.0	9.0	M	N	N	N	N	N	210.0	C	6.0	1.0	8.0	2.0	N	2.0	5.0	1	N	N	N	Y
2015.0	2.0	7.0	2.0	F	N	N	N	N	N	143.0	V	9.0	7.0	8.0	2.0	N	2.0	3.0	1	N	N	N	N
2015.0	5.0	1.0	6.0	M	N	N	N	N	N	130.0	C	8.0	7.0	10.0	1.0	N	1.0	5.0	1	N	N	N	Y
2015.0	4.0	7.0	3.0	F	N	N	N	N	N	9.0	C	7.0	7.0	9.0	3.0	N	1.0	4.0	1	N	N	N	N
2015.0	3.0	1.0	4.0	M	N	N	N	N	N	99.0	V	8.0	1.0	10.0	2.0	N	1.0	11.0	1	Y	Y	N	N
2015.0	6.0	4.0	8.0	F	N	N	N	N	N	8.0	V	7.0	4.0	8.0	2.0	N	1.0	6.0	1	N	N	N	Y
2015.0	5.0	1.0	3.0	M	N	N	N	N	N	50.0	V	6.0	8.0	8.0	1.0	N	1.0	4.0	1	N	N	N	N
2015.0	4.0	1.0	2.0	M	Y	N	N	N	N	67.0	V	6.0	1.0	9.0	3.0	N	4.0	5.0	1	Y	Y	N	N
2015.0	3.0	7.0	5.0	M	N	N	N	N	N	85.0	V	9.0	7.0	10.0	3.0	N	1.0	3.0	1	N	N	N	Y
2015.0	3.0	7.0	3.0	M	N	N	N	N	N	75.0	C	8.0	7.0	10.0	2.0	N	1.0	2.0	1	N	N	N	N
2015.0	4.0	1.0	4.0	M	N	N	N	N	N	106.0	V	9.0	1.0	9.0	6.0	N	3.0	4.0	1	Y	N	N	Y
2015.0	7.0	1.0	3.0	F	N	N	N	N	N	62.0	C	5.0	1.0	7.0	4.0	N	2.0	5.0	1	N	N	N	N
2015.0	3.0	1.0	3.0	F	Y	Y	Y	N	N	78.0	V	10.0	8.0	6.0	2.0	N	2.0	11.0	1	Y	Y	N	N
2015.0	4.0	1.0	6.0	M	N	N	N	N	N	131.0	V	6.0	1.0	9.0	4.0	N	1.0	5.0	1	N	N	N	Y
2015.0	4.0	1.0	5.0	M	Y	N	N	N	N	134.0	V	6.0	1.0	8.0	3.0	N	1.0	4.0	1	N	N	N	Y
2015.0	3.0	1.0	2.0	F	N	N	N	N	N	17.0	V	9.0	8.0	8.0	1.0	N	1.0	11.0	1	N	N	N	N
2015.0	6.0	1.0	3.0	M	N	N	N	N	N	22.0	C	6.0	1.0	9.0	4.0	N	1.0	5.0	1	Y	Y	N	N
2015.0	3.0	2.0	3.0	M	Y	N	N	N	N	140.0	C	3.0	1.0	3.0	3.0	N	1.0	6.0	1	N	N	N	N
2015.0	5.0	1.0	2.0	F	Y	N	N	N	N	79.0	C	6.0	8.0	6.0	6.0	N	2.0	11.0	1	Y	Y	N	N
2015.0	5.0	1.0	4.0	F	N	N	N	N	N	26.0	V	7.0	9.0	9.0	3.0	N	1.0	11.0	1	N	N	N	Y
2015.0	7.0	1.0	3.0	F	N	N	N	N	N	13.0	C	7.0	1.0	9.0	4.0	N	2.0	7.0	1	Y	Y	N	Y
2015.0	3.0	1.0	1.0	M	Y	N	N	N	N	54.0	V	3.0	8.0	6.0	3.0	N	1.0	11.0	1	Y	Y	N	N
2015.0	4.0	9.0	9.0	M	U	U	U	U	U	133.0	C	8.0	9.0	9.0	2.0	U	5.0	4.0	1	Y	Y	U	Y
2015.0	3.0	9.0	9.0	M	U	U	U	U	U	46.0	C	3.0	9.0	6.0	2.0	U	5.0	3.0	1	Y	Y	U	N
2015.0	6.0	9.0	9.0	M	U	U	U	U	U	45.0	C	9.0	9.0	9.0	3.0	U	5.0	8.0	1	Y	Y	U	N
2015.0	2.0	9.0	9.0	F	U	U	U	U	U	51.0	V	4.0	9.0	9.0	1.0	U	5.0	11.0	1	Y	Y	U	N
2015.0	6.0	9.0	9.0	F	U	U	U	U	U	19.0	V	8.0	9.0	8.0	2.0	U	5.0	6.0	1	Y	Y	U	Y
2015.0	6.0	9.0	9.0	M	U	U	U	U	U	87.0	C	6.0	9.0	10.0	3.0	U	5.0	6.0	1	Y	Y	U	Y
2015.0	4.0	9.0	9.0	F	U	U	U	U	U	71.0	C	5.0	9.0	7.0	5.0	U	5.0	5.0	1	Y	Y	U	Y
2015.0	4.0	9.0	9.0	M	U	U	U	U	U	83.0	V	8.0	9.0	9.0	2.0	U	5.0	4.0	1	Y	Y	U	N
2015.0	2.0	9.0	9.0	M	U	U	U	U	U	46.0	V	6.0	9.0	8.0	1.0	U	5.0	2.0	1	Y	Y	U	N
2015.0	6.0	9.0	9.0	M	U	U	U	U	U	190.0	C	10.0	9.0	8.0	6.0	U	5.0	10.0	1	Y	Y	U	Y
2015.0	4.0	9.0	9.0	M	U	U	U	U	U	79.0	C	7.0	9.0	8.0	6.0	U	5.0	5.0	1	Y	Y	U	N
2015.0	3.0	9.0	9.0	F	U	U	U	U	U	156.0	V	9.0	9.0	9.0	3.0	U	5.0	3.0	1	Y	Y	U	N
2015.0	3.0	9.0	9.0	M	U	U	U	U	U	67.0	V	4.0	9.0	9.0	1.0	U	5.0	3.0	1	Y	Y	U	N
2015.0	4.0	9.0	9.0	M	U	U	U	U	U	248.0	V	3.0	9.0	3.0	2.0	U	5.0	3.0	1	Y	Y	U	N
2015.0	3.0	9.0	9.0	M	U	U	U	U	U	18.0	V	8.0	9.0	8.0	1.0	U	5.0	11.0	1	Y	Y	U	N
2015.0	4.0	9.0	9.0	F	U	U	U	U	U	82.0	C	7.0	9.0	9.0	2.0	U	5.0	5.0	1	Y	Y	U	Y
2015.0	4.0	9.0	9.0	F	U	U	U	U	U	42.0	V	8.0	9.0	10.0	3.0	U	5.0	4.0	1	Y	Y	U	N
2015.0	6.0	9.0	9.0	M	U	U	U	U	U	108.0	V	6.0	9.0	9.0	3.0	U	5.0	7.0	1	Y	Y	U	N
2015.0	3.0	9.0	9.0	F	U	U	U	U	U	126.0	C	9.0	9.0	7.0	2.0	U	5.0	4.0	1	Y	Y	U	Y
2015.0	4.0	9.0	9.0	M	U	U	U	U	U	105.0	V	4.0	9.0	7.0	8.0	U	5.0	11.0	1	Y	Y	U	N
2015.0	4.0	9.0	9.0	M	U	U	U	U	U	156.0	C	5.0	9.0	10.0	2.0	U	5.0	11.0	1	Y	Y	U	N
2015.0	4.0	9.0	9.0	F	U	U	U	U	U	76.0	V	2.0	9.0	2.0	1.0	U	5.0	4.0	1	Y	Y	U	N
2015.0	4.0	9.0	9.0	F	U	U	U	U	U	191.0	V	6.0	9.0	9.0	1.0	U	5.0	6.0	1	Y	Y	U	N
2015.0	3.0	9.0	9.0	F	U	U	U	U	U	74.0	V	8.0	9.0	9.0	2.0	U	5.0	11.0	1	Y	Y	U	N
2015.0	6.0	9.0	9.0	M	U	U	U	U	U	180.0	C	7.0	9.0	9.0	3.0	U	5.0	6.0	1	Y	Y	U	Y
2015.0	3.0	9.0	9.0	M	U	U	U	U	U	141.0	V	6.0	9.0	9.0	2.0	U	5.0	7.0	1	Y	Y	U	Y
2015.0	6.0	1.0	7.0	M	N	N	N	N	N	279.0	V	6.0	1.0	9.0	4.0	N	2.0	7.0	1	N	N	N	Y
2015.0	4.0	1.0	4.0	M	N	N	N	N	N	25.0	V	8.0	1.0	9.0	2.0	N	1.0	4.0	1	N	N	N	Y
2015.0	5.0	4.0	6.0	M	Y	N	N	N	N	164.0	C	3.0	1.0	8.0	2.0	N	1.0	6.0	1	N	N	N	Y
2015.0	4.0	1.0	3.0	M	Y	N	N	N	N	100.0	C	5.0	1.0	6.0	2.0	N	1.0	6.0	1	Y	Y	N	N
2015.0	7.0	1.0	6.0	M	N	N	N	N	N	100.0	V	6.0	1.0	9.0	3.0	N	1.0	5.0	1	N	N	N	Y
2015.0	4.0	6.0	4.0	M	N	N	N	N	N	111.0	V	8.0	2.0	10.0	3.0	N	2.0	3.0	1	N	N	N	Y
2015.0	3.0	7.0	3.0	M	Y	N	N	Y	N	172.0	V	9.0	7.0	9.0	1.0	N	1.0	5.0	1	N	N	Y	N
2015.0	4.0	7.0	2.0	F	N	N	N	N	N	73.0	C	7.0	7.0	8.0	2.0	N	1.0	6.0	1	N	N	N	Y
2015.0	3.0	1.0	3.0	M	N	N	N	N	N	105.0	V	7.0	1.0	9.0	1.0	N	1.0	3.0	1	N	N	N	N
2015.0	4.0	2.0	3.0	F	N	N	N	N	N	68.0	V	8.0	8.0	9.0	3.0	N	1.0	11.0	1	N	N	N	N
2015.0	3.0	6.0	3.0	M	Y	N	N	N	N	124.0	C	6.0	7.0	9.0	2.0	N	1.0	2.0	1	N	N	N	N
2015.0	4.0	2.0	3.0	M	N	N	N	N	N	258.0	V	7.0	8.0	10.0	2.0	N	5.0	11.0	1	Y	Y	N	N
2015.0	5.0	1.0	5.0	M	N	N	N	N	N	87.0	C	6.0	2.0	9.0	2.0	N	1.0	4.0	1	Y	Y	N	N
2015.0	6.0	1.0	7.0	F	N	N	N	N	N	41.0	V	7.0	4.0	10.0	3.0	N	5.0	7.0	1	N	N	N	Y
2015.0	3.0	2.0	3.0	F	N	N	N	N	N	8.0	V	8.0	8.0	9.0	2.0	N	5.0	11.0	1	N	N	N	N
2015.0	5.0	1.0	3.0	M	Y	N	Y	N	N	114.0	C	10.0	1.0	7.0	1.0	N	1.0	5.0	1	Y	Y	N	N
2015.0	4.0	1.0	2.0	F	Y	N	N	N	N	18.0	V	2.0	8.0	7.0	3.0	N	4.0	11.0	1	Y	Y	N	N
2015.0	3.0	7.0	3.0	M	N	Y	N	N	N	246.0	V	9.0	7.0	9.0	2.0	N	3.0	3.0	1	N	N	N	N
2015.0	6.0	2.0	1.0	F	N	N	N	N	N	82.0	V	7.0	2.0	9.0	5.0	N	1.0	3.0	1	N	N	N	N
2015.0	3.0	1.0	3.0	M	N	N	N	N	N	94.0	V	10.0	1.0	10.0	1.0	N	2.0	4.0	1	N	N	N	Y
2015.0	4.0	1.0	3.0	F	N	N	Y	N	N	135.0	V	8.0	8.0	9.0	4.0	N	4.0	11.0	1	Y	Y	N	N
2015.0	3.0	2.0	2.0	M	Y	Y	N	N	N	282.0	V	5.0	8.0	6.0	1.0	N	3.0	11.0	1	N	N	N	N
2015.0	2.0	2.0	2.0	M	N	Y	N	N	N	93.0	V	8.0	8.0	9.0	1.0	Y	2.0	11.0	1	N	N	N	N
2015.0	3.0	7.0	3.0	M	Y	N	N	N	N	142.0	C	3.0	7.0	5.0	3.0	N	2.0	4.0	1	Y	Y	N	N
2015.0	6.0	4.0	6.0	M	N	N	N	N	N	236.0	V	8.0	4.0	10.0	2.0	N	1.0	6.0	1	N	N	N	Y
2015.0	3.0	1.0	3.0	M	N	N	N	N	N	210.0	C	8.0	1.0	10.0	1.0	N	2.0	4.0	1	N	N	N	Y
2015.0	2.0	1.0	2.0	F	N	N	N	N	N	65.0	V	7.0	8.0	9.0	2.0	N	1.0	11.0	1	N	N	N	N
2015.0	3.0	2.0	3.0	M	N	N	N	N	N	69.0	V	7.0	8.0	9.0	1.0	N	4.0	11.0	1	N	N	N	N
2015.0	6.0	1.0	3.0	M	N	N	N	N	N	288.0	C	7.0	1.0	8.0	4.0	N	1.0	6.0	1	Y	N	N	N
2015.0	3.0	1.0	3.0	M	N	N	N	N	N	239.0	V	7.0	1.0	9.0	2.0	N	3.0	3.0	1	N	N	N	N
2015.0	3.0	2.0	3.0	M	N	N	N	N	N	78.0	V	7.0	2.0	8.0	2.0	N	1.0	3.0	1	N	N	N	N
2015.0	4.0	2.0	3.0	M	N	N	N	N	N	103.0	V	6.0	2.0	9.0	2.0	N	1.0	4.0	1	N	N	N	N
2015.0	3.0	1.0	4.0	F	N	N	N	N	N	74.0	V	8.0	1.0	8.0	1.0	N	1.0	3.0	1	Y	Y	N	N
2015.0	6.0	7.0	1.0	F	Y	N	N	N	N	184.0	C	5.0	7.0	6.0	2.0	N	2.0	8.0	1	N	N	N	N
2015.0	3.0	7.0	4.0	F	N	N	N	N	N	286.0	C	8.0	7.0	10.0	2.0	N	1.0	3.0	1	N	N	N	Y
2015.0	3.0	2.0	3.0	M	N	N	N	N	N	27.0	V	9.0	8.0	9.0	3.0	N	1.0	11.0	1	N	N	N	N
2015.0	5.0	1.0	4.0	M	N	N	Y	N	N	129.0	V	5.0	8.0	8.0	3.0	N	2.0	11.0	1	N	N	N	N
2015.0	3.0	2.0	3.0	F	Y	Y	N	N	N	142.0	C	5.0	8.0	7.0	2.0	N	5.0	11.0	1	N	N	N	N
2015.0	4.0	2.0	4.0	M	N	N	N	N	N	9.0	V	7.0	8.0	8.0	2.0	N	1.0	11.0	1	N	N	N	N
2015.0	5.0	1.0	3.0	F	N	N	N	N	N	17.0	C	7.0	1.0	8.0	3.0	N	4.0	4.0	1	Y	N	N	N
2015.0	3.0	1.0	4.0	M	N	N	N	N	N	346.0	C	6.0	1.0	9.0	3.0	N	3.0	3.0	1	N	N	N	Y
2015.0	5.0	7.0	4.0	M	Y	N	N	N	N	12.0	C	6.0	8.0	9.0	4.0	N	2.0	11.0	1	Y	Y	N	N
2015.0	5.0	7.0	2.0	M	N	N	N	N	N	96.0	V	9.0	8.0	9.0	6.0	N	4.0	11.0	1	N	N	N	N
2015.0	5.0	1.0	3.0	F	N	N	N	N	N	24.0	V	9.0	1.0	10.0	4.0	N	1.0	4.0	1	Y	Y	N	N
2015.0	4.0	1.0	2.0	F	N	N	N	N	N	83.0	V	7.0	1.0	9.0	4.0	N	1.0	5.0	1	Y	Y	N	Y
2015.0	4.0	3.0	2.0	F	Y	N	N	N	N	191.0	C	9.0	3.0	8.0	4.0	N	5.0	4.0	1	N	N	N	N
2015.0	5.0	1.0	4.0	M	Y	N	N	N	N	62.0	C	3.0	6.0	6.0	4.0	N	1.0	8.0	1	N	N	N	Y
2015.0	6.0	3.0	2.0	F	Y	N	N	N	N	256.0	V	10.0	8.0	9.0	1.0	N	2.0	11.0	1	N	N	N	N
2015.0	6.0	7.0	4.0	M	N	N	N	N	N	114.0	V	8.0	7.0	9.0	3.0	N	1.0	7.0	1	N	N	N	Y
2015.0	4.0	7.0	1.0	M	N	N	N	N	N	109.0	C	8.0	7.0	9.0	2.0	N	4.0	5.0	1	N	N	N	Y
2015.0	2.0	3.0	3.0	M	N	N	N	N	N	44.0	C	6.0	6.0	8.0	2.0	N	1.0	4.0	1	N	N	N	N
2015.0	6.0	1.0	4.0	F	N	N	N	N	N	14.0	V	5.0	8.0	10.0	1.0	N	2.0	11.0	1	Y	Y	N	N
2015.0	7.0	7.0	6.0	M	N	N	N	N	N	78.0	C	6.0	7.0	8.0	3.0	N	1.0	6.0	1	N	N	N	Y
2015.0	2.0	6.0	2.0	F	Y	N	N	N	N	31.0	V	4.0	8.0	6.0	2.0	N	1.0	11.0	1	N	N	N	N
2015.0	3.0	3.0	2.0	M	N	N	N	N	N	90.0	V	8.0	3.0	10.0	3.0	N	1.0	4.0	1	N	N	N	N
2015.0	3.0	1.0	3.0	F	N	N	N	N	N	107.0	C	8.0	1.0	10.0	2.0	N	5.0	4.0	1	Y	Y	N	N
2015.0	3.0	1.0	4.0	F	Y	N	N	N	N	77.0	V	9.0	1.0	8.0	1.0	N	2.0	3.0	1	Y	Y	N	N
2015.0	4.0	7.0	3.0	M	Y	N	N	N	N	108.0	C	4.0	7.0	6.0	5.0	N	1.0	5.0	1	N	N	N	Y
2015.0	3.0	1.0	4.0	F	N	N	N	N	N	161.0	C	6.0	7.0	8.0	1.0	N	1.0	5.0	1	Y	Y	N	Y
2015.0	3.0	7.0	2.0	M	Y	N	N	N	N	51.0	V	7.0	7.0	8.0	1.0	N	1.0	4.0	1	N	N	N	N
2015.0	3.0	6.0	4.0	F	N	N	N	N	N	25.0	V	7.0	6.0	9.0	2.0	N	1.0	3.0	1	N	N	N	Y
2015.0	4.0	2.0	4.0	M	N	N	N	N	N	109.0	V	6.0	2.0	10.0	2.0	N	1.0	4.0	1	N	N	N	Y
2015.0	3.0	7.0	3.0	F	N	N	N	N	N	156.0	V	6.0	3.0	8.0	2.0	N	1.0	5.0	1	N	N	N	N
2015.0	2.0	2.0	3.0	M	N	N	N	N	N	226.0	C	8.0	2.0	9.0	1.0	N	1.0	2.0	1	N	N	N	N
2015.0	3.0	7.0	4.0	M	Y	N	N	N	N	120.0	V	6.0	1.0	8.0	2.0	N	1.0	3.0	1	N	N	N	N
2015.0	3.0	2.0	3.0	F	N	N	N	N	N	67.0	C	4.0	2.0	7.0	2.0	N	1.0	3.0	1	N	N	N	N
2015.0	2.0	1.0	2.0	F	N	N	N	N	N	162.0	C	8.0	1.0	10.0	1.0	N	2.0	2.0	1	N	N	N	N
2015.0	4.0	2.0	3.0	F	N	N	N	N	N	298.0	C	7.0	8.0	9.0	5.0	N	1.0	11.0	1	N	N	N	N
2015.0	3.0	4.0	2.0	F	N	N	N	N	N	29.0	V	7.0	1.0	10.0	3.0	N	5.0	4.0	1	U	U	N	N
2015.0	2.0	2.0	3.0	M	N	N	N	N	N	100.0	V	6.0	2.0	9.0	2.0	N	1.0	3.0	1	N	N	N	N
2015.0	3.0	7.0	2.0	M	N	N	N	N	N	159.0	C	7.0	2.0	10.0	3.0	N	1.0	3.0	1	N	N	N	N
2015.0	4.0	1.0	7.0	M	N	N	N	N	N	98.0	C	6.0	1.0	8.0	2.0	N	1.0	4.0	1	N	N	N	Y
2015.0	3.0	1.0	3.0	F	N	N	N	N	N	125.0	V	7.0	8.0	9.0	2.0	N	1.0	11.0	1	N	N	N	N
2015.0	4.0	7.0	4.0	M	Y	N	N	N	N	141.0	C	2.0	6.0	3.0	3.0	N	1.0	5.0	1	U	U	N	Y
2015.0	4.0	2.0	2.0	F	Y	Y	N	N	N	44.0	C	5.0	8.0	6.0	2.0	N	3.0	11.0	1	N	N	N	N
2015.0	5.0	2.0	6.0	F	N	N	N	N	N	49.0	V	7.0	1.0	8.0	4.0	N	1.0	7.0	1	N	N	N	Y
2015.0	4.0	7.0	1.0	F	Y	N	N	N	N	79.0	V	5.0	7.0	7.0	4.0	N	2.0	4.0	1	N	N	N	N
2015.0	4.0	4.0	4.0	M	N	N	N	N	N	228.0	V	5.0	1.0	9.0	2.0	N	2.0	6.0	1	N	N	N	Y
2015.0	2.0	1.0	2.0	M	Y	N	N	N	N	159.0	V	4.0	1.0	7.0	1.0	N	1.0	3.0	1	N	N	N	N
2015.0	5.0	1.0	6.0	M	N	N	N	N	N	77.0	V	5.0	1.0	8.0	1.0	N	5.0	5.0	1	N	N	N	N
2015.0	4.0	2.0	4.0	F	N	N	N	N	N	45.0	C	7.0	8.0	9.0	1.0	N	1.0	11.0	1	N	N	N	N
2015.0	4.0	1.0	3.0	F	Y	N	N	N	N	47.0	V	5.0	1.0	9.0	3.0	N	1.0	6.0	1	N	N	N	Y
2015.0	4.0	2.0	4.0	F	N	N	N	N	N	39.0	C	7.0	2.0	8.0	4.0	N	1.0	4.0	1	N	N	N	Y
2015.0	2.0	1.0	2.0	M	Y	N	N	N	N	95.0	V	5.0	3.0	8.0	1.0	N	2.0	3.0	1	N	N	N	N
2015.0	3.0	1.0	3.0	M	N	N	N	N	N	35.0	C	10.0	8.0	11.0	3.0	N	2.0	11.0	1	Y	Y	N	N
2015.0	2.0	7.0	2.0	M	N	N	N	N	N	193.0	V	6.0	1.0	8.0	1.0	N	2.0	2.0	1	N	N	N	N
2015.0	4.0	2.0	3.0	F	N	N	N	N	N	83.0	C	6.0	8.0	9.0	2.0	N	4.0	11.0	1	Y	Y	N	N
2015.0	5.0	7.0	2.0	M	N	N	N	N	N	137.0	C	7.0	7.0	9.0	4.0	N	1.0	6.0	1	N	N	N	N
2015.0	3.0	7.0	4.0	M	N	N	N	N	N	133.0	C	10.0	7.0	9.0	2.0	N	4.0	4.0	1	N	N	N	N
2015.0	3.0	7.0	2.0	F	N	N	N	N	N	223.0	V	3.0	6.0	8.0	2.0	N	1.0	3.0	1	N	N	N	Y
2015.0	3.0	2.0	3.0	M	N	N	N	N	N	122.0	C	4.0	8.0	9.0	3.0	N	1.0	11.0	1	N	N	N	N
2015.0	4.0	1.0	2.0	F	Y	N	N	N	N	30.0	C	7.0	1.0	8.0	3.0	N	1.0	4.0	1	N	N	N	N
2015.0	3.0	2.0	5.0	F	N	N	N	N	N	261.0	C	6.0	2.0	8.0	1.0	N	1.0	3.0	1	N	N	N	N
2015.0	4.0	2.0	5.0	M	N	N	N	N	N	40.0	V	7.0	8.0	9.0	4.0	N	1.0	11.0	1	Y	Y	N	N
2015.0	2.0	1.0	4.0	M	Y	N	N	N	N	122.0	V	3.0	1.0	6.0	1.0	N	1.0	3.0	1	Y	N	N	N
2015.0	5.0	1.0	3.0	M	N	N	N	N	N	172.0	V	8.0	8.0	10.0	2.0	N	4.0	11.0	1	Y	Y	N	N
2015.0	5.0	1.0	4.0	F	Y	N	N	N	N	45.0	C	6.0	1.0	9.0	1.0	N	1.0	5.0	1	N	N	N	Y
2015.0	4.0	1.0	4.0	M	N	N	N	N	N	75.0	C	7.0	1.0	9.0	3.0	N	2.0	4.0	1	Y	Y	N	N
2015.0	2.0	4.0	1.0	M	N	N	N	N	N	43.0	V	6.0	4.0	9.0	1.0	N	1.0	3.0	1	N	N	N	N
2015.0	4.0	7.0	5.0	M	N	N	N	N	N	81.0	V	6.0	2.0	8.0	3.0	N	1.0	5.0	1	N	N	N	N
2015.0	5.0	6.0	2.0	F	N	N	N	N	N	113.0	C	6.0	2.0	8.0	3.0	N	1.0	3.0	1	Y	Y	N	N
2015.0	5.0	1.0	2.0	F	N	N	N	N	N	124.0	V	9.0	1.0	9.0	3.0	N	2.0	6.0	1	Y	Y	N	Y
2015.0	3.0	2.0	3.0	F	N	N	N	N	N	25.0	V	7.0	8.0	8.0	1.0	N	1.0	11.0	1	Y	N	N	N
2015.0	4.0	6.0	4.0	M	N	N	N	N	N	92.0	V	6.0	8.0	8.0	4.0	N	1.0	3.0	1	N	N	N	N
2015.0	4.0	2.0	2.0	F	N	N	N	N	N	137.0	V	7.0	2.0	9.0	6.0	N	2.0	4.0	1	Y	Y	N	Y
2015.0	4.0	2.0	4.0	M	N	N	Y	N	N	89.0	V	7.0	2.0	8.0	4.0	N	1.0	5.0	1	Y	Y	N	N
2015.0	4.0	1.0	3.0	F	N	N	N	N	N	113.0	V	6.0	1.0	9.0	2.0	N	1.0	7.0	1	Y	Y	N	N
2015.0	3.0	1.0	3.0	F	N	N	N	N	N	38.0	C	10.0	1.0	7.0	3.0	N	2.0	5.0	1	Y	Y	N	N
2015.0	3.0	2.0	2.0	F	N	N	N	N	N	75.0	C	3.0	8.0	8.0	3.0	N	2.0	11.0	1	Y	Y	N	N
2015.0	5.0	4.0	8.0	F	N	N	N	N	N	104.0	V	6.0	1.0	8.0	2.0	N	2.0	5.0	1	N	N	N	Y
2015.0	3.0	2.0	2.0	F	N	U	U	U	U	85.0	V	10.0	2.0	9.0	4.0	U	4.0	3.0	1	Y	Y	U	N
2015.0	3.0	2.0	2.0	M	N	N	N	N	N	104.0	V	7.0	8.0	9.0	1.0	N	2.0	11.0	1	N	N	N	N
2015.0	5.0	7.0	4.0	F	N	N	N	N	N	21.0	C	5.0	7.0	8.0	3.0	N	1.0	5.0	1	N	N	N	N
2015.0	3.0	1.0	3.0	M	N	N	N	N	N	164.0	V	8.0	6.0	10.0	1.0	N	1.0	3.0	1	Y	Y	N	N
2015.0	5.0	1.0	6.0	M	N	N	N	N	N	45.0	C	7.0	1.0	9.0	1.0	N	5.0	5.0	1	Y	N	N	N
2015.0	4.0	7.0	3.0	M	N	N	N	N	N	64.0	C	6.0	7.0	8.0	2.0	N	1.0	4.0	1	N	N	N	N
2015.0	3.0	2.0	4.0	M	N	N	N	N	N	93.0	C	6.0	7.0	7.0	1.0	N	1.0	3.0	1	N	N	N	Y
2015.0	5.0	7.0	4.0	M	N	N	N	N	N	258.0	V	6.0	8.0	9.0	1.0	N	2.0	11.0	1	N	N	N	N
2015.0	2.0	1.0	2.0	M	Y	N	N	N	N	142.0	V	5.0	1.0	7.0	1.0	N	1.0	2.0	1	Y	Y	N	N
2015.0	3.0	2.0	2.0	F	Y	N	N	N	N	15.0	V	8.0	8.0	8.0	1.0	N	1.0	11.0	1	N	N	N	N
2015.0	2.0	1.0	2.0	F	N	N	N	N	N	98.0	V	9.0	8.0	8.0	1.0	N	3.0	11.0	1	Y	Y	N	N
2015.0	3.0	1.0	4.0	F	N	N	N	N	N	78.0	C	6.0	1.0	10.0	2.0	N	1.0	4.0	1	N	N	N	Y
2015.0	3.0	1.0	4.0	M	N	N	N	N	N	108.0	V	6.0	6.0	7.0	1.0	N	3.0	5.0	1	N	N	N	N
2015.0	4.0	1.0	4.0	M	Y	N	N	N	N	218.0	V	7.0	1.0	7.0	1.0	N	1.0	4.0	1	N	N	N	N
2015.0	5.0	1.0	6.0	F	N	N	N	N	N	57.0	C	7.0	1.0	10.0	3.0	N	1.0	5.0	1	N	N	N	Y
2015.0	3.0	1.0	2.0	F	N	N	N	N	N	29.0	V	7.0	1.0	8.0	5.0	N	1.0	4.0	1	N	N	N	N
2015.0	3.0	7.0	2.0	M	N	N	N	N	N	355.0	V	9.0	1.0	9.0	2.0	N	1.0	4.0	1	N	N	N	N
2015.0	5.0	2.0	3.0	M	N	N	N	N	N	66.0	C	6.0	8.0	9.0	5.0	N	1.0	11.0	1	Y	Y	N	N
2015.0	4.0	1.0	6.0	F	N	N	N	N	N	37.0	V	8.0	1.0	9.0	1.0	N	2.0	5.0	1	N	N	N	Y
2015.0	4.0	1.0	2.0	M	N	N	N	N	N	50.0	C	5.0	1.0	7.0	3.0	N	1.0	5.0	1	Y	Y	N	Y
2015.0	5.0	7.0	3.0	M	N	N	N	N	N	145.0	V	5.0	8.0	7.0	6.0	N	1.0	11.0	1	N	N	N	N
2015.0	4.0	1.0	6.0	M	N	N	N	N	N	20.0	V	10.0	1.0	9.0	2.0	N	3.0	4.0	1	N	N	N	N
2015.0	4.0	1.0	3.0	M	Y	N	N	N	N	62.0	V	8.0	1.0	8.0	5.0	N	3.0	4.0	1	Y	Y	N	N
2015.0	5.0	1.0	3.0	F	N	N	N	N	N	103.0	V	7.0	1.0	9.0	3.0	N	1.0	5.0	1	Y	Y	N	Y
2015.0	3.0	1.0	5.0	M	N	N	N	N	N	28.0	V	9.0	8.0	10.0	1.0	N	1.0	11.0	1	N	N	N	N
2015.0	4.0	7.0	3.0	F	Y	N	N	N	N	83.0	C	6.0	8.0	11.0	3.0	N	1.0	11.0	1	N	N	N	N
2015.0	3.0	7.0	3.0	M	Y	N	N	N	N	110.0	V	6.0	8.0	9.0	3.0	N	1.0	11.0	1	N	N	N	N
2015.0	4.0	2.0	2.0	M	N	N	N	N	N	51.0	V	8.0	8.0	9.0	3.0	N	3.0	11.0	1	N	N	N	N
2015.0	3.0	7.0	2.0	F	N	N	N	N	N	85.0	V	6.0	7.0	9.0	1.0	N	1.0	5.0	1	N	N	N	N
2015.0	4.0	1.0	2.0	F	N	N	N	N	N	101.0	C	5.0	1.0	8.0	5.0	N	1.0	7.0	1	N	N	N	Y
2015.0	6.0	1.0	3.0	M	N	N	N	N	N	30.0	V	10.0	7.0	9.0	4.0	N	1.0	5.0	1	U	U	N	Y
2015.0	5.0	1.0	3.0	M	N	N	N	N	N	66.0	V	8.0	8.0	9.0	1.0	N	1.0	11.0	1	N	N	N	N
2015.0	4.0	1.0	4.0	F	N	N	N	N	N	46.0	V	4.0	1.0	9.0	3.0	N	3.0	5.0	1	N	N	N	N
2015.0	3.0	7.0	4.0	F	N	N	N	N	N	65.0	V	4.0	8.0	10.0	2.0	N	2.0	11.0	1	N	N	N	N
2015.0	4.0	1.0	4.0	M	Y	N	Y	N	N	66.0	V	3.0	8.0	6.0	2.0	N	1.0	11.0	1	Y	Y	N	N
2015.0	5.0	7.0	3.0	M	N	N	N	N	N	321.0	V	6.0	7.0	9.0	4.0	N	1.0	6.0	1	N	N	N	Y
2015.0	5.0	1.0	3.0	M	N	N	N	N	N	55.0	V	9.0	1.0	12.0	4.0	N	1.0	5.0	1	N	N	N	Y
2015.0	5.0	1.0	4.0	M	Y	N	N	N	N	117.0	C	7.0	7.0	8.0	1.0	N	1.0	6.0	1	U	U	N	N
2015.0	3.0	7.0	3.0	F	N	N	N	N	N	343.0	V	6.0	7.0	8.0	1.0	N	1.0	4.0	1	N	N	N	Y
2015.0	5.0	1.0	3.0	M	N	N	N	N	N	49.0	C	8.0	6.0	8.0	1.0	N	1.0	4.0	1	Y	Y	N	N
2015.0	4.0	2.0	2.0	F	N	N	N	N	N	32.0	V	7.0	8.0	7.0	5.0	N	1.0	11.0	1	N	Y	N	N
2015.0	3.0	1.0	3.0	M	N	N	N	N	N	26.0	V	8.0	1.0	9.0	5.0	N	1.0	8.0	1	Y	Y	N	N
2015.0	4.0	1.0	3.0	M	N	N	N	N	N	25.0	V	7.0	8.0	10.0	3.0	N	1.0	11.0	1	Y	Y	N	N
2015.0	5.0	2.0	2.0	F	Y	N	N	N	N	155.0	V	5.0	8.0	8.0	8.0	N	4.0	11.0	1	Y	Y	N	N
2015.0	4.0	1.0	2.0	F	N	N	N	N	N	98.0	C	7.0	2.0	10.0	4.0	N	2.0	4.0	1	Y	Y	N	Y
2015.0	3.0	2.0	2.0	F	Y	Y	N	N	N	63.0	V	6.0	2.0	8.0	1.0	N	1.0	3.0	1	N	N	N	N
2015.0	2.0	7.0	2.0	F	N	N	N	N	N	141.0	C	7.0	7.0	7.0	2.0	N	1.0	3.0	1	N	N	N	N
2015.0	3.0	7.0	4.0	F	N	N	N	N	N	38.0	V	9.0	7.0	9.0	3.0	N	2.0	3.0	1	N	N	N	N
2015.0	3.0	1.0	4.0	F	N	N	N	N	N	37.0	V	9.0	1.0	10.0	3.0	N	1.0	5.0	1	Y	Y	N	N
2015.0	4.0	2.0	4.0	F	Y	N	N	N	N	225.0	C	6.0	2.0	6.0	1.0	N	1.0	7.0	1	N	N	N	N
2015.0	3.0	2.0	3.0	M	N	N	N	N	N	47.0	V	7.0	8.0	8.0	2.0	N	1.0	11.0	1	Y	N	N	N
2015.0	3.0	1.0	2.0	M	N	N	N	N	N	227.0	V	3.0	8.0	8.0	3.0	N	3.0	11.0	1	Y	Y	N	Y
2015.0	3.0	2.0	2.0	M	N	N	N	N	N	74.0	V	8.0	8.0	8.0	3.0	N	2.0	11.0	1	Y	Y	N	N
2015.0	5.0	1.0	3.0	M	N	N	N	N	N	22.0	C	10.0	1.0	8.0	2.0	N	2.0	6.0	1	Y	Y	N	Y
2015.0	4.0	1.0	3.0	M	N	N	N	N	N	113.0	C	6.0	1.0	9.0	2.0	N	2.0	6.0	1	Y	Y	N	N
2015.0	3.0	1.0	2.0	M	N	N	N	N	N	131.0	C	6.0	1.0	10.0	2.0	N	1.0	3.0	1	Y	Y	N	Y
2015.0	3.0	1.0	2.0	M	N	N	N	N	N	230.0	V	10.0	1.0	9.0	3.0	N	2.0	3.0	1	Y	Y	N	N
2015.0	3.0	1.0	3.0	M	N	N	N	N	N	88.0	V	8.0	1.0	9.0	1.0	N	1.0	3.0	1	N	N	N	N
2015.0	3.0	6.0	2.0	F	N	N	N	N	N	50.0	C	6.0	1.0	11.0	2.0	N	1.0	4.0	1	N	N	N	N
2015.0	7.0	2.0	3.0	M	N	N	N	N	N	114.0	V	7.0	8.0	8.0	3.0	N	1.0	11.0	1	N	N	N	N
2015.0	7.0	2.0	3.0	F	N	N	N	N	N	196.0	V	6.0	8.0	10.0	8.0	N	3.0	11.0	1	Y	Y	N	N
2015.0	2.0	2.0	2.0	F	N	N	N	N	N	101.0	V	10.0	8.0	8.0	2.0	N	1.0	11.0	1	Y	Y	N	N
2015.0	6.0	2.0	6.0	F	N	N	N	N	N	177.0	C	6.0	2.0	8.0	4.0	N	2.0	7.0	1	N	N	N	Y
2015.0	3.0	1.0	4.0	F	N	N	N	N	N	41.0	V	6.0	2.0	10.0	4.0	N	4.0	4.0	1	N	N	N	Y
2015.0	5.0	1.0	7.0	F	N	N	N	N	N	72.0	V	7.0	1.0	10.0	2.0	N	1.0	5.0	1	N	N	N	Y
2015.0	3.0	1.0	2.0	M	Y	N	N	N	N	138.0	V	6.0	1.0	11.0	1.0	N	2.0	3.0	1	Y	Y	N	N
2015.0	6.0	1.0	4.0	F	Y	N	N	N	N	31.0	V	6.0	1.0	8.0	8.0	N	2.0	8.0	1	Y	Y	N	N
2015.0	3.0	1.0	2.0	M	N	N	N	N	N	154.0	C	6.0	8.0	8.0	1.0	N	4.0	11.0	1	Y	Y	N	N
2015.0	2.0	2.0	3.0	F	N	N	N	N	N	145.0	C	6.0	8.0	7.0	1.0	N	1.0	11.0	1	N	N	N	N
2015.0	3.0	6.0	5.0	M	N	N	N	N	N	47.0	V	8.0	7.0	8.0	1.0	N	5.0	3.0	1	N	N	N	N
2015.0	3.0	2.0	3.0	M	N	N	N	N	N	154.0	V	8.0	8.0	8.0	1.0	N	1.0	11.0	1	N	N	N	N
2015.0	4.0	6.0	4.0	F	N	N	N	N	N	105.0	C	5.0	6.0	7.0	2.0	N	1.0	2.0	1	N	N	N	N
2015.0	4.0	1.0	4.0	M	N	N	N	N	N	104.0	C	5.0	1.0	7.0	2.0	N	1.0	4.0	1	N	N	N	Y
2015.0	4.0	2.0	4.0	F	N	N	N	N	N	22.0	C	6.0	8.0	7.0	4.0	N	1.0	11.0	1	Y	Y	N	N
2015.0	2.0	2.0	4.0	M	Y	N	N	N	N	71.0	V	5.0	8.0	8.0	2.0	N	2.0	11.0	1	N	N	N	N
2015.0	3.0	1.0	4.0	F	N	N	N	N	N	44.0	C	7.0	1.0	8.0	2.0	N	1.0	5.0	1	Y	Y	N	N
2015.0	6.0	1.0	1.0	M	N	N	N	N	N	133.0	V	4.0	2.0	9.0	5.0	N	2.0	6.0	1	Y	Y	N	N
2015.0	3.0	1.0	2.0	F	N	N	N	N	N	58.0	V	8.0	1.0	10.0	3.0	N	1.0	3.0	1	N	N	N	N
2015.0	4.0	1.0	7.0	F	N	N	N	N	N	274.0	V	9.0	1.0	10.0	1.0	N	1.0	4.0	1	N	N	N	Y
2015.0	4.0	1.0	3.0	M	Y	N	N	N	N	38.0	V	4.0	1.0	6.0	2.0	N	1.0	5.0	1	Y	Y	N	Y
2015.0	5.0	1.0	3.0	M	N	N	N	N	N	23.0	C	6.0	1.0	9.0	2.0	N	1.0	5.0	1	Y	N	N	N
2015.0	3.0	1.0	3.0	M	N	N	N	N	N	246.0	V	7.0	1.0	10.0	2.0	N	1.0	4.0	1	N	N	N	Y
2015.0	2.0	2.0	2.0	F	N	N	N	N	N	35.0	V	8.0	8.0	9.0	1.0	N	1.0	11.0	1	N	N	N	N
2015.0	3.0	1.0	2.0	M	N	N	N	N	N	107.0	C	10.0	2.0	9.0	2.0	N	1.0	6.0	1	N	N	N	N
2015.0	2.0	1.0	2.0	F	N	N	N	N	N	113.0	V	10.0	8.0	8.0	1.0	N	1.0	11.0	1	N	N	N	N
2015.0	3.0	1.0	3.0	F	Y	N	N	N	N	40.0	C	10.0	1.0	8.0	1.0	N	1.0	4.0	1	N	N	N	Y
2015.0	7.0	1.0	3.0	M	N	N	N	N	N	14.0	V	7.0	1.0	10.0	2.0	N	1.0	9.0	1	Y	Y	N	Y
2015.0	4.0	2.0	4.0	M	N	N	N	N	N	18.0	C	6.0	8.0	8.0	2.0	N	1.0	11.0	1	N	N	N	N
2015.0	4.0	2.0	3.0	M	Y	N	N	N	N	86.0	V	3.0	8.0	6.0	3.0	N	1.0	11.0	1	Y	Y	N	N
2015.0	4.0	2.0	4.0	F	N	N	N	N	N	74.0	C	6.0	8.0	10.0	3.0	N	2.0	11.0	1	N	N	N	N
2015.0	3.0	1.0	2.0	M	N	N	N	N	N	30.0	C	7.0	1.0	10.0	2.0	N	1.0	3.0	1	Y	Y	N	N
2015.0	3.0	1.0	4.0	M	N	N	N	N	N	46.0	C	6.0	1.0	8.0	2.0	N	1.0	3.0	1	N	N	N	N
2015.0	3.0	1.0	3.0	M	N	N	N	N	N	130.0	V	6.0	1.0	9.0	4.0	N	1.0	4.0	1	Y	Y	N	Y
2015.0	2.0	1.0	2.0	M	N	N	N	N	N	104.0	V	10.0	1.0	9.0	1.0	N	2.0	4.0	1	Y	Y	N	N
2015.0	6.0	1.0	3.0	F	Y	Y	Y	N	N	202.0	V	2.0	8.0	4.0	4.0	N	1.0	11.0	1	Y	Y	N	N
2015.0	5.0	1.0	5.0	M	Y	N	N	N	N	87.0	C	6.0	1.0	9.0	1.0	N	1.0	5.0	1	N	N	N	Y
2015.0	4.0	2.0	3.0	M	N	N	N	N	N	140.0	C	8.0	8.0	9.0	3.0	N	3.0	11.0	1	Y	Y	N	N
2015.0	3.0	2.0	3.0	M	N	N	N	N	N	147.0	C	7.0	8.0	9.0	9.0	N	5.0	4.0	1	N	N	N	N
2015.0	3.0	1.0	2.0	M	Y	N	N	N	N	107.0	C	7.0	8.0	8.0	2.0	N	2.0	11.0	1	Y	Y	N	N
2015.0	3.0	2.0	4.0	M	N	N	N	N	N	45.0	V	6.0	8.0	9.0	2.0	N	2.0	11.0	1	Y	Y	N	N
2015.0	3.0	2.0	2.0	F	Y	N	N	N	N	12.0	V	5.0	8.0	8.0	2.0	N	1.0	11.0	1	N	N	N	N
2015.0	5.0	2.0	4.0	F	N	N	N	N	N	30.0	V	7.0	8.0	9.0	6.0	N	2.0	11.0	1	Y	Y	N	N
2015.0	3.0	2.0	4.0	M	N	N	N	N	N	165.0	C	5.0	2.0	7.0	2.0	N	1.0	3.0	1	N	N	N	N
2015.0	5.0	1.0	2.0	M	Y	N	N	N	N	112.0	V	6.0	8.0	8.0	1.0	N	1.0	11.0	1	Y	Y	N	N
2015.0	3.0	1.0	3.0	F	N	N	N	N	N	8.0	C	8.0	1.0	9.0	3.0	N	2.0	7.0	1	Y	Y	N	N
2015.0	3.0	1.0	3.0	M	N	Y	N	N	N	114.0	V	6.0	1.0	10.0	3.0	N	1.0	4.0	1	Y	Y	N	Y
2015.0	4.0	1.0	7.0	F	N	N	N	N	N	43.0	C	6.0	1.0	9.0	1.0	N	1.0	3.0	1	N	N	N	Y
2015.0	3.0	1.0	3.0	M	Y	N	N	N	N	203.0	V	4.0	2.0	8.0	3.0	N	1.0	3.0	1	Y	Y	N	N
2015.0	5.0	1.0	5.0	F	N	N	N	N	N	102.0	C	7.0	1.0	12.0	3.0	N	1.0	5.0	1	Y	Y	N	Y
2015.0	2.0	1.0	1.0	M	N	N	N	N	N	76.0	V	5.0	8.0	9.0	2.0	N	5.0	11.0	1	U	U	N	N
2015.0	6.0	8.0	9.0	M	N	N	N	N	N	118.0	V	6.0	8.0	10.0	5.0	N	1.0	6.0	1	N	N	N	Y
2015.0	4.0	1.0	2.0	M	N	N	N	N	N	157.0	C	10.0	8.0	8.0	2.0	N	2.0	11.0	1	Y	Y	N	N
2015.0	4.0	1.0	3.0	F	N	N	N	N	N	52.0	V	7.0	1.0	9.0	3.0	N	2.0	4.0	1	N	N	N	Y
2015.0	3.0	1.0	4.0	M	N	N	N	N	N	68.0	C	6.0	1.0	11.0	2.0	N	2.0	3.0	1	Y	Y	N	N
2015.0	4.0	2.0	4.0	F	N	N	N	N	N	61.0	C	6.0	2.0	8.0	6.0	N	1.0	5.0	1	N	N	N	Y
2015.0	4.0	1.0	3.0	F	N	N	N	N	N	29.0	V	10.0	1.0	10.0	4.0	N	1.0	5.0	1	N	N	N	N
2015.0	4.0	1.0	3.0	M	N	N	N	N	N	124.0	C	4.0	1.0	9.0	2.0	N	2.0	6.0	1	N	N	N	N
2015.0	3.0	2.0	2.0	M	N	N	N	N	N	59.0	V	7.0	8.0	9.0	5.0	N	2.0	11.0	1	N	N	N	N
2015.0	4.0	1.0	2.0	F	N	N	N	N	N	77.0	C	6.0	8.0	7.0	3.0	N	1.0	11.0	1	Y	Y	N	N
2015.0	3.0	1.0	3.0	F	N	N	Y	N	N	28.0	V	7.0	1.0	8.0	2.0	N	1.0	3.0	1	Y	Y	N	Y
2015.0	3.0	2.0	4.0	M	N	N	N	N	N	178.0	C	7.0	2.0	10.0	3.0	N	2.0	3.0	1	Y	Y	N	N
2015.0	4.0	6.0	3.0	F	N	N	N	N	N	30.0	V	6.0	1.0	7.0	9.0	N	2.0	6.0	1	Y	Y	N	N
2015.0	3.0	2.0	3.0	F	N	N	N	N	N	18.0	V	8.0	2.0	9.0	5.0	N	2.0	4.0	1	U	U	N	N
2015.0	4.0	1.0	3.0	M	N	N	N	N	N	100.0	V	6.0	1.0	8.0	2.0	N	1.0	5.0	1	Y	Y	N	Y
2015.0	4.0	1.0	3.0	M	N	N	N	N	N	114.0	V	8.0	1.0	9.0	2.0	N	1.0	4.0	1	N	N	N	Y
2015.0	7.0	1.0	4.0	F	N	N	N	N	N	81.0	V	7.0	1.0	9.0	1.0	N	1.0	7.0	1	N	N	N	Y
2015.0	5.0	2.0	2.0	M	N	N	N	N	N	71.0	V	10.0	8.0	10.0	3.0	N	2.0	11.0	1	Y	Y	N	N
2015.0	4.0	2.0	4.0	F	N	Y	N	N	N	142.0	V	6.0	2.0	7.0	2.0	N	1.0	4.0	1	N	N	N	N
2015.0	4.0	1.0	3.0	M	N	N	N	N	N	120.0	V	8.0	1.0	11.0	3.0	N	1.0	6.0	1	Y	N	N	N
2015.0	3.0	1.0	3.0	M	N	N	N	N	N	178.0	V	6.0	1.0	8.0	3.0	N	1.0	2.0	1	Y	Y	N	N
2015.0	3.0	1.0	2.0	M	N	N	N	N	N	280.0	V	10.0	8.0	9.0	4.0	N	1.0	11.0	1	Y	Y	N	Y
2015.0	3.0	1.0	3.0	M	N	N	N	N	N	213.0	V	7.0	7.0	10.0	3.0	N	1.0	4.0	1	Y	Y	N	Y
2015.0	3.0	1.0	3.0	F	N	Y	N	N	N	48.0	C	7.0	1.0	8.0	2.0	N	1.0	5.0	1	Y	Y	N	Y
2015.0	3.0	2.0	2.0	F	N	N	N	N	N	129.0	V	5.0	8.0	7.0	1.0	N	2.0	11.0	1	N	N	N	N
2015.0	3.0	1.0	2.0	M	N	N	N	N	N	86.0	C	8.0	1.0	11.0	1.0	N	1.0	3.0	1	Y	Y	N	N
2013.0	4.0	4.0	3.0	M	N	N	N	N	N	99.0	V	6.0	4.0	9.0	2.0	N	1.0	4.0	1	Y	Y	N	N
2013.0	3.0	4.0	4.0	M	N	N	N	N	N	203.0	C	7.0	6.0	10.0	2.0	N	2.0	3.0	1	Y	Y	N	Y
2013.0	3.0	4.0	3.0	M	U	N	N	N	N	80.0	V	6.0	4.0	10.0	2.0	N	1.0	4.0	1	Y	N	N	N
2013.0	4.0	4.0	4.0	F	N	N	N	N	N	198.0	C	6.0	8.0	9.0	1.0	N	3.0	5.0	1	N	N	N	Y
2013.0	2.0	4.0	3.0	M	N	N	N	N	N	29.0	V	9.0	8.0	9.0	1.0	N	2.0	11.0	1	Y	Y	N	N
2013.0	3.0	1.0	3.0	F	N	N	N	N	N	47.0	V	7.0	1.0	9.0	3.0	N	1.0	4.0	1	Y	Y	N	Y
2013.0	2.0	1.0	3.0	M	N	N	N	N	N	163.0	V	6.0	6.0	9.0	1.0	N	1.0	3.0	1	Y	Y	N	N
2013.0	4.0	8.0	4.0	F	N	N	N	N	N	120.0	C	8.0	8.0	9.0	1.0	N	1.0	5.0	1	N	N	N	N
2013.0	4.0	4.0	4.0	M	Y	N	N	N	N	108.0	C	5.0	6.0	8.0	4.0	N	1.0	3.0	1	Y	Y	N	N
2013.0	3.0	1.0	4.0	F	N	N	N	N	N	172.0	V	10.0	1.0	11.0	1.0	N	1.0	3.0	1	Y	Y	N	Y
2013.0	5.0	4.0	2.0	F	N	N	N	N	N	45.0	C	7.0	1.0	7.0	5.0	N	3.0	7.0	1	Y	Y	N	Y
2013.0	3.0	4.0	2.0	M	N	N	N	N	N	10.0	V	7.0	8.0	10.0	1.0	N	1.0	11.0	1	Y	Y	N	N
2013.0	4.0	1.0	4.0	F	N	N	N	N	N	165.0	C	8.0	1.0	10.0	3.0	N	2.0	3.0	1	Y	Y	N	N
2013.0	4.0	4.0	3.0	F	N	Y	N	N	N	78.0	V	7.0	8.0	9.0	4.0	N	1.0	11.0	1	N	N	N	N
2013.0	4.0	1.0	4.0	F	N	N	Y	N	N	65.0	C	8.0	1.0	8.0	1.0	N	2.0	4.0	1	U	U	N	N
2013.0	3.0	4.0	2.0	F	N	Y	N	N	N	97.0	V	6.0	8.0	9.0	3.0	N	1.0	11.0	1	Y	Y	N	N
2013.0	5.0	4.0	2.0	M	N	N	N	N	N	260.0	V	8.0	4.0	12.0	8.0	N	1.0	7.0	1	U	U	N	Y
2013.0	4.0	8.0	1.0	M	Y	N	N	N	N	214.0	V	4.0	1.0	6.0	3.0	N	1.0	5.0	1	Y	Y	N	N
2013.0	3.0	7.0	4.0	M	N	N	N	N	N	56.0	V	7.0	1.0	9.0	2.0	N	2.0	3.0	1	Y	Y	N	N
2013.0	2.0	8.0	9.0	M	U	U	U	U	U	56.0	V	6.0	8.0	9.0	1.0	U	5.0	2.0	1	Y	Y	U	Y
2013.0	4.0	8.0	9.0	M	U	U	U	U	U	180.0	V	8.0	8.0	10.0	4.0	U	5.0	5.0	1	Y	Y	U	Y
2013.0	4.0	8.0	9.0	M	U	U	U	U	U	104.0	C	8.0	8.0	8.0	3.0	U	5.0	11.0	1	Y	Y	U	N
2013.0	3.0	7.0	9.0	F	U	U	U	U	U	96.0	V	7.0	7.0	8.0	3.0	U	5.0	11.0	1	Y	Y	U	N
2013.0	4.0	8.0	9.0	M	U	U	U	U	U	10.0	V	10.0	8.0	9.0	5.0	U	5.0	5.0	1	Y	Y	U	Y
2013.0	4.0	8.0	9.0	F	U	U	U	U	U	268.0	C	6.0	8.0	9.0	6.0	U	5.0	5.0	1	Y	Y	U	N
2013.0	4.0	8.0	9.0	M	U	U	U	U	U	137.0	U	8.0	8.0	8.0	1.0	U	5.0	4.0	1	Y	Y	U	Y
2013.0	5.0	8.0	9.0	M	U	U	U	U	U	96.0	C	6.0	8.0	8.0	3.0	U	5.0	11.0	1	Y	Y	U	N
2013.0	3.0	8.0	9.0	M	U	U	U	U	U	61.0	V	10.0	6.0	10.0	3.0	U	5.0	5.0	1	Y	Y	U	Y
2013.0	2.0	8.0	9.0	M	U	U	U	U	U	75.0	V	8.0	8.0	9.0	2.0	U	5.0	3.0	1	Y	Y	U	N
2013.0	2.0	8.0	9.0	F	U	U	U	U	U	14.0	V	4.0	8.0	7.0	2.0	U	5.0	5.0	1	Y	Y	U	N
2013.0	3.0	8.0	9.0	M	U	U	U	U	U	72.0	C	7.0	8.0	10.0	1.0	U	5.0	11.0	1	Y	Y	U	N
2013.0	3.0	8.0	9.0	M	U	U	U	U	U	22.0	V	10.0	8.0	8.0	2.0	U	5.0	3.0	1	Y	Y	U	N
2013.0	3.0	8.0	9.0	F	U	U	U	U	U	49.0	V	5.0	8.0	7.0	1.0	U	5.0	3.0	1	Y	Y	U	Y
2013.0	3.0	8.0	9.0	F	U	U	U	U	U	179.0	V	6.0	8.0	8.0	2.0	U	5.0	11.0	1	Y	Y	U	N
2013.0	5.0	8.0	9.0	M	U	U	U	U	U	34.0	C	5.0	8.0	7.0	3.0	U	5.0	5.0	1	Y	Y	U	Y
2013.0	6.0	8.0	9.0	M	U	U	U	U	U	199.0	V	7.0	8.0	10.0	6.0	U	5.0	11.0	1	Y	Y	U	N
2013.0	3.0	8.0	9.0	M	U	U	U	U	U	115.0	V	5.0	8.0	7.0	2.0	U	5.0	4.0	1	Y	Y	U	N
2013.0	4.0	8.0	9.0	M	U	U	U	U	U	79.0	C	9.0	8.0	9.0	3.0	U	5.0	4.0	1	Y	Y	U	N
2013.0	3.0	8.0	9.0	M	U	U	U	U	U	53.0	C	6.0	8.0	8.0	2.0	U	5.0	11.0	1	Y	Y	U	N
2013.0	3.0	8.0	9.0	M	U	U	U	U	U	83.0	V	6.0	8.0	9.0	4.0	U	5.0	3.0	1	Y	Y	U	Y
2013.0	4.0	8.0	9.0	M	U	U	U	U	U	144.0	C	6.0	8.0	9.0	2.0	U	5.0	11.0	1	Y	Y	U	N
2013.0	2.0	8.0	9.0	M	U	U	U	U	U	148.0	V	3.0	8.0	7.0	3.0	U	5.0	5.0	1	Y	Y	U	Y
2013.0	4.0	8.0	9.0	M	U	U	U	U	U	60.0	V	7.0	8.0	7.0	5.0	U	5.0	3.0	1	Y	Y	U	N
2013.0	4.0	8.0	9.0	M	U	U	U	U	U	114.0	V	6.0	8.0	10.0	1.0	U	5.0	5.0	1	Y	Y	U	Y
2013.0	4.0	8.0	9.0	M	U	U	U	U	U	297.0	V	8.0	8.0	9.0	1.0	U	5.0	5.0	1	Y	Y	U	N
2013.0	3.0	8.0	9.0	F	U	U	U	U	U	123.0	C	6.0	8.0	9.0	2.0	U	5.0	4.0	1	Y	Y	U	Y
2013.0	4.0	8.0	9.0	F	U	U	U	U	U	122.0	V	8.0	8.0	9.0	2.0	U	5.0	5.0	1	Y	Y	U	Y
2013.0	3.0	8.0	9.0	M	U	U	U	U	U	27.0	V	5.0	8.0	9.0	2.0	U	5.0	4.0	1	Y	Y	U	Y
2013.0	3.0	8.0	9.0	M	U	U	U	U	U	117.0	V	3.0	8.0	9.0	2.0	U	5.0	3.0	1	Y	Y	U	Y
2013.0	3.0	8.0	9.0	M	U	U	U	U	U	53.0	V	7.0	8.0	10.0	3.0	U	5.0	3.0	1	Y	Y	U	Y
2013.0	6.0	8.0	9.0	M	U	U	U	U	U	111.0	V	6.0	8.0	8.0	4.0	U	5.0	11.0	1	Y	Y	U	Y
2013.0	5.0	7.0	9.0	M	U	U	U	U	U	64.0	V	5.0	7.0	6.0	2.0	U	5.0	5.0	1	Y	Y	U	N
2013.0	3.0	8.0	9.0	M	U	U	U	U	U	86.0	C	5.0	8.0	7.0	2.0	U	5.0	8.0	1	Y	Y	U	N
2013.0	4.0	8.0	9.0	M	U	U	U	U	U	163.0	V	5.0	8.0	8.0	2.0	U	5.0	11.0	1	Y	Y	U	N
2013.0	4.0	8.0	9.0	F	U	U	U	U	U	78.0	C	5.0	8.0	5.0	6.0	U	5.0	11.0	1	Y	Y	U	N
2013.0	5.0	8.0	9.0	M	U	U	U	U	U	224.0	C	6.0	8.0	9.0	5.0	U	5.0	4.0	1	Y	Y	U	N
2013.0	3.0	8.0	9.0	F	U	U	U	U	U	168.0	C	6.0	8.0	10.0	2.0	U	5.0	3.0	1	Y	Y	U	Y
2013.0	3.0	8.0	9.0	F	U	U	U	U	U	77.0	V	5.0	8.0	7.0	2.0	U	5.0	11.0	1	Y	Y	U	Y
2013.0	5.0	8.0	9.0	F	U	U	U	U	U	66.0	V	6.0	8.0	7.0	1.0	U	5.0	11.0	1	Y	Y	U	N
2013.0	3.0	8.0	9.0	M	U	U	U	U	U	106.0	C	7.0	8.0	8.0	1.0	U	5.0	11.0	1	Y	Y	U	N
2013.0	2.0	8.0	9.0	F	U	U	U	U	U	241.0	C	7.0	8.0	9.0	1.0	U	5.0	11.0	1	Y	Y	U	N
2013.0	3.0	8.0	9.0	M	U	U	U	U	U	105.0	V	6.0	8.0	9.0	1.0	U	5.0	4.0	1	Y	Y	U	Y
2013.0	4.0	8.0	9.0	F	U	U	U	U	U	98.0	C	7.0	6.0	9.0	3.0	U	5.0	3.0	1	Y	Y	U	N
2013.0	3.0	8.0	9.0	F	U	U	U	U	U	79.0	V	8.0	8.0	10.0	2.0	U	5.0	3.0	1	Y	Y	U	N
2013.0	4.0	8.0	9.0	M	U	U	U	U	U	26.0	V	7.0	8.0	11.0	3.0	U	5.0	4.0	1	Y	Y	U	Y
2013.0	5.0	8.0	9.0	F	U	U	U	U	U	29.0	C	7.0	8.0	8.0	5.0	U	5.0	6.0	1	Y	Y	U	N
2013.0	5.0	8.0	9.0	F	U	U	U	U	U	141.0	V	6.0	8.0	8.0	6.0	U	5.0	6.0	1	Y	Y	U	Y
2013.0	4.0	8.0	9.0	M	U	U	U	U	U	116.0	C	6.0	8.0	9.0	3.0	U	5.0	4.0	1	Y	Y	U	Y
2013.0	2.0	8.0	9.0	M	U	U	U	U	U	198.0	V	6.0	8.0	9.0	3.0	U	5.0	11.0	1	Y	Y	U	N
2013.0	4.0	8.0	9.0	M	U	U	U	U	U	46.0	C	7.0	8.0	10.0	2.0	U	5.0	6.0	1	Y	Y	U	Y
2013.0	3.0	8.0	9.0	F	U	U	U	U	U	73.0	C	8.0	8.0	9.0	2.0	U	5.0	3.0	1	Y	Y	U	N
2013.0	3.0	8.0	9.0	F	U	U	U	U	U	76.0	V	10.0	8.0	8.0	3.0	U	5.0	3.0	1	Y	Y	U	Y
2013.0	3.0	8.0	9.0	F	U	U	U	U	U	73.0	C	6.0	8.0	8.0	3.0	U	5.0	4.0	1	Y	Y	U	Y
2013.0	4.0	7.0	9.0	M	U	U	U	U	U	104.0	V	6.0	7.0	9.0	3.0	U	5.0	5.0	1	Y	Y	U	Y
2013.0	3.0	8.0	9.0	M	U	U	U	U	U	51.0	V	6.0	8.0	7.0	1.0	U	5.0	11.0	1	Y	Y	U	N
2013.0	3.0	8.0	9.0	F	U	U	U	U	U	88.0	V	10.0	8.0	8.0	2.0	U	5.0	3.0	1	Y	Y	U	Y
2013.0	2.0	8.0	9.0	F	U	U	U	U	U	110.0	V	5.0	8.0	9.0	1.0	U	5.0	11.0	1	Y	Y	U	N
2013.0	3.0	8.0	9.0	F	U	U	U	U	U	60.0	C	7.0	8.0	9.0	3.0	U	5.0	5.0	1	Y	Y	U	N
2013.0	4.0	8.0	9.0	F	U	U	U	U	U	94.0	C	3.0	8.0	2.0	1.0	U	5.0	11.0	1	Y	Y	U	N
2013.0	5.0	8.0	9.0	M	U	U	U	U	U	22.0	C	5.0	8.0	8.0	5.0	U	5.0	5.0	1	Y	Y	U	Y
2013.0	4.0	8.0	9.0	F	U	U	U	U	U	201.0	V	7.0	8.0	8.0	1.0	U	5.0	5.0	1	Y	Y	U	N
2013.0	3.0	8.0	9.0	F	U	U	U	U	U	44.0	C	10.0	8.0	9.0	3.0	U	5.0	3.0	1	Y	Y	U	N
2013.0	5.0	8.0	9.0	M	U	U	U	U	U	88.0	C	8.0	8.0	10.0	1.0	U	5.0	5.0	1	Y	Y	U	Y
2013.0	5.0	8.0	9.0	F	U	U	U	U	U	135.0	V	10.0	8.0	10.0	2.0	U	5.0	5.0	1	Y	Y	U	N
2013.0	4.0	8.0	9.0	M	U	U	U	U	U	165.0	C	3.0	8.0	6.0	3.0	U	5.0	4.0	1	Y	Y	U	N
2013.0	2.0	8.0	9.0	F	U	U	U	U	U	65.0	V	9.0	8.0	9.0	1.0	U	5.0	2.0	1	Y	Y	U	N
2013.0	4.0	8.0	9.0	F	U	U	U	U	U	53.0	C	8.0	8.0	8.0	1.0	U	5.0	4.0	1	Y	Y	U	N
2013.0	4.0	8.0	9.0	F	U	U	U	U	U	51.0	C	6.0	8.0	9.0	3.0	U	5.0	6.0	1	Y	Y	U	Y
2013.0	3.0	8.0	9.0	M	U	U	U	U	U	161.0	C	8.0	8.0	11.0	1.0	U	5.0	6.0	1	Y	Y	U	N
2013.0	3.0	8.0	9.0	M	U	U	U	U	U	182.0	C	5.0	8.0	9.0	2.0	U	5.0	3.0	1	Y	Y	U	Y
2013.0	4.0	8.0	9.0	F	U	U	U	U	U	115.0	V	7.0	8.0	8.0	3.0	U	5.0	5.0	1	Y	Y	U	Y
2013.0	4.0	8.0	9.0	F	U	U	U	U	U	25.0	V	8.0	8.0	9.0	3.0	U	5.0	11.0	1	Y	Y	U	N
2013.0	5.0	8.0	9.0	M	U	U	U	U	U	46.0	V	8.0	8.0	10.0	2.0	U	5.0	11.0	1	Y	Y	U	N
2013.0	3.0	8.0	9.0	F	U	U	U	U	U	56.0	V	9.0	8.0	10.0	1.0	U	5.0	11.0	1	Y	Y	U	N
2013.0	4.0	8.0	9.0	F	U	U	U	U	U	99.0	C	6.0	8.0	8.0	3.0	U	5.0	11.0	1	Y	Y	U	N
2013.0	3.0	8.0	9.0	F	U	U	U	U	U	77.0	V	6.0	8.0	8.0	2.0	U	5.0	11.0	1	Y	Y	U	N
2013.0	4.0	8.0	9.0	M	U	U	U	U	U	88.0	C	7.0	8.0	8.0	3.0	U	5.0	11.0	1	Y	Y	U	N
2013.0	5.0	8.0	9.0	F	U	U	U	U	U	81.0	V	10.0	8.0	11.0	4.0	U	5.0	5.0	1	Y	Y	U	N
2013.0	5.0	8.0	9.0	M	U	U	U	U	U	133.0	C	5.0	8.0	6.0	4.0	U	5.0	6.0	1	Y	Y	U	N
2013.0	3.0	8.0	9.0	F	U	U	U	U	U	61.0	V	10.0	8.0	8.0	2.0	U	5.0	3.0	1	Y	Y	U	Y
2013.0	2.0	8.0	9.0	M	U	U	U	U	U	72.0	C	6.0	8.0	9.0	3.0	U	5.0	3.0	1	Y	Y	U	N
2013.0	2.0	8.0	9.0	M	U	U	U	U	U	53.0	V	7.0	8.0	9.0	1.0	U	5.0	11.0	1	Y	Y	U	N
2013.0	2.0	8.0	9.0	F	U	U	U	U	U	155.0	V	7.0	8.0	8.0	1.0	U	5.0	2.0	1	Y	Y	U	Y
2013.0	4.0	8.0	9.0	F	U	U	U	U	U	122.0	V	2.0	8.0	2.0	5.0	U	5.0	11.0	1	Y	Y	U	N
2013.0	3.0	8.0	9.0	F	U	U	U	U	U	102.0	V	7.0	8.0	7.0	3.0	U	5.0	3.0	1	Y	Y	U	N
2013.0	4.0	8.0	9.0	M	U	U	U	U	U	28.0	C	6.0	8.0	6.0	2.0	U	5.0	5.0	1	Y	Y	U	N
2013.0	3.0	8.0	9.0	M	U	U	U	U	U	97.0	C	6.0	8.0	5.0	2.0	U	5.0	3.0	1	Y	Y	U	Y
2013.0	2.0	8.0	9.0	M	U	U	U	U	U	24.0	C	6.0	8.0	10.0	1.0	U	5.0	3.0	1	Y	Y	U	N
2013.0	3.0	8.0	9.0	M	U	U	U	U	U	123.0	V	7.0	8.0	10.0	1.0	U	5.0	3.0	1	Y	Y	U	N
2013.0	4.0	8.0	9.0	M	U	U	U	U	U	106.0	C	5.0	8.0	7.0	3.0	U	5.0	11.0	1	Y	Y	U	N
2013.0	3.0	8.0	9.0	M	U	U	U	U	U	81.0	C	5.0	8.0	8.0	2.0	U	5.0	11.0	1	Y	Y	U	N
2013.0	4.0	8.0	9.0	M	U	U	U	U	U	245.0	V	7.0	8.0	10.0	2.0	U	5.0	4.0	1	Y	Y	U	Y
2013.0	3.0	8.0	9.0	F	U	U	U	U	U	45.0	V	6.0	8.0	8.0	2.0	U	5.0	11.0	1	Y	Y	U	N
2013.0	4.0	8.0	9.0	F	U	U	U	U	U	98.0	V	7.0	8.0	10.0	2.0	U	5.0	4.0	1	Y	Y	U	Y
2013.0	3.0	8.0	9.0	M	U	U	U	U	U	99.0	V	5.0	8.0	9.0	4.0	U	5.0	11.0	1	Y	Y	U	N
2013.0	3.0	8.0	9.0	M	U	U	U	U	U	86.0	V	7.0	8.0	10.0	2.0	U	5.0	11.0	1	Y	Y	U	N
2013.0	2.0	8.0	9.0	F	U	U	U	U	U	61.0	V	5.0	8.0	10.0	2.0	U	5.0	3.0	1	Y	Y	U	N
2013.0	5.0	8.0	9.0	M	U	U	U	U	U	170.0	V	5.0	8.0	10.0	3.0	U	5.0	7.0	1	Y	Y	U	N
2013.0	4.0	8.0	9.0	M	U	U	U	U	U	258.0	C	10.0	8.0	8.0	4.0	U	5.0	5.0	1	Y	Y	U	N
2013.0	3.0	8.0	9.0	F	U	U	U	U	U	158.0	V	8.0	8.0	9.0	1.0	U	5.0	3.0	1	Y	Y	U	N
2013.0	3.0	8.0	9.0	M	U	U	U	U	U	143.0	V	7.0	8.0	9.0	3.0	U	5.0	4.0	1	Y	Y	U	Y
2013.0	3.0	8.0	9.0	M	U	U	U	U	U	136.0	C	7.0	8.0	10.0	1.0	U	5.0	11.0	1	Y	Y	U	N
2013.0	4.0	8.0	9.0	F	U	U	U	U	U	32.0	V	3.0	8.0	7.0	1.0	U	5.0	4.0	1	Y	Y	U	N
2013.0	3.0	8.0	9.0	M	U	U	U	U	U	248.0	V	3.0	8.0	5.0	2.0	U	5.0	11.0	1	Y	Y	U	N
2013.0	6.0	8.0	9.0	F	U	U	U	U	U	260.0	C	5.0	8.0	6.0	4.0	U	5.0	5.0	1	Y	Y	U	Y
2013.0	4.0	8.0	9.0	M	U	U	U	U	U	103.0	C	6.0	8.0	11.0	6.0	U	5.0	11.0	1	Y	Y	U	N
2013.0	3.0	8.0	9.0	F	U	U	U	U	U	227.0	C	7.0	8.0	9.0	2.0	U	5.0	4.0	1	Y	Y	U	N
2013.0	7.0	8.0	9.0	M	U	U	U	U	U	86.0	C	5.0	8.0	9.0	6.0	U	5.0	7.0	1	Y	Y	U	Y
2013.0	4.0	8.0	9.0	F	U	U	U	U	U	64.0	C	6.0	8.0	6.0	8.0	U	5.0	11.0	1	Y	Y	U	N
2013.0	3.0	8.0	9.0	M	U	U	U	U	U	84.0	V	8.0	8.0	9.0	3.0	U	5.0	11.0	1	Y	Y	U	N
2013.0	5.0	8.0	9.0	F	U	U	U	U	U	95.0	V	10.0	8.0	8.0	2.0	U	5.0	6.0	1	Y	Y	U	Y
2013.0	2.0	8.0	9.0	M	U	U	U	U	U	107.0	C	6.0	8.0	9.0	1.0	U	5.0	3.0	1	Y	Y	U	N
2013.0	3.0	7.0	9.0	M	U	U	U	U	U	114.0	V	7.0	7.0	11.0	2.0	U	5.0	11.0	1	Y	Y	U	N
2013.0	4.0	7.0	9.0	M	U	U	U	U	U	89.0	V	5.0	7.0	6.0	4.0	U	5.0	5.0	1	Y	Y	U	Y
2013.0	5.0	7.0	9.0	M	U	U	U	U	U	29.0	C	5.0	7.0	11.0	3.0	U	5.0	11.0	1	Y	Y	U	N
2013.0	3.0	8.0	9.0	M	U	U	U	U	U	102.0	C	8.0	8.0	11.0	3.0	U	5.0	11.0	1	Y	Y	U	N
2013.0	4.0	8.0	9.0	M	U	U	U	U	U	51.0	C	6.0	8.0	10.0	4.0	U	5.0	11.0	1	Y	Y	U	Y
2013.0	6.0	8.0	9.0	M	U	U	U	U	U	34.0	C	5.0	8.0	10.0	3.0	U	5.0	11.0	1	Y	Y	U	N
2013.0	2.0	8.0	9.0	M	U	U	U	U	U	151.0	V	7.0	8.0	8.0	2.0	U	5.0	4.0	1	Y	Y	U	N
2013.0	2.0	8.0	9.0	F	U	U	U	U	U	20.0	V	9.0	8.0	9.0	1.0	U	5.0	11.0	1	Y	Y	U	N
2013.0	2.0	8.0	9.0	F	U	U	U	U	U	75.0	V	6.0	8.0	8.0	1.0	U	5.0	3.0	1	Y	Y	U	N
2013.0	3.0	8.0	9.0	F	U	U	U	U	U	109.0	V	8.0	8.0	8.0	3.0	U	5.0	5.0	1	Y	Y	U	Y
2013.0	4.0	8.0	9.0	M	U	U	U	U	U	97.0	V	8.0	8.0	9.0	2.0	U	5.0	5.0	1	Y	Y	U	Y
2013.0	2.0	8.0	9.0	M	U	U	U	U	U	15.0	C	7.0	8.0	10.0	9.0	U	5.0	11.0	1	Y	Y	U	N
2013.0	3.0	8.0	9.0	M	U	U	U	U	U	58.0	V	7.0	8.0	9.0	4.0	U	5.0	11.0	1	Y	Y	U	N
2013.0	3.0	8.0	9.0	M	U	U	U	U	U	57.0	V	5.0	8.0	7.0	4.0	U	5.0	11.0	1	Y	Y	U	N
2013.0	2.0	8.0	9.0	M	U	U	U	U	U	33.0	C	10.0	8.0	8.0	2.0	U	5.0	11.0	1	Y	Y	U	N
2013.0	2.0	8.0	9.0	M	U	U	U	U	U	130.0	V	6.0	8.0	8.0	2.0	U	5.0	11.0	1	Y	Y	U	N
2013.0	3.0	8.0	9.0	F	U	U	U	U	U	172.0	V	7.0	8.0	9.0	5.0	U	5.0	11.0	1	Y	Y	U	N
2013.0	3.0	8.0	9.0	F	U	U	U	U	U	155.0	C	2.0	8.0	6.0	3.0	U	5.0	11.0	1	Y	Y	U	N
2013.0	5.0	8.0	9.0	F	U	U	U	U	U	64.0	C	6.0	8.0	8.0	3.0	U	5.0	5.0	1	Y	Y	U	Y
2013.0	2.0	8.0	9.0	M	U	U	U	U	U	180.0	C	8.0	8.0	10.0	1.0	U	5.0	3.0	1	Y	Y	U	N
2013.0	3.0	8.0	9.0	F	U	U	U	U	U	78.0	V	8.0	8.0	8.0	2.0	U	5.0	11.0	1	Y	Y	U	N
2013.0	3.0	7.0	9.0	M	U	U	U	U	U	64.0	V	7.0	7.0	9.0	2.0	U	5.0	3.0	1	Y	Y	U	Y
2013.0	2.0	8.0	9.0	M	U	U	U	U	U	30.0	V	6.0	8.0	9.0	1.0	U	5.0	3.0	1	Y	Y	U	N
2013.0	5.0	8.0	9.0	M	U	U	U	U	U	27.0	V	7.0	8.0	10.0	5.0	U	5.0	3.0	1	Y	Y	U	Y
2013.0	3.0	8.0	9.0	F	U	U	U	U	U	137.0	V	5.0	8.0	6.0	2.0	U	5.0	11.0	1	Y	Y	U	N
2013.0	2.0	8.0	9.0	F	U	U	U	U	U	71.0	V	6.0	8.0	7.0	2.0	U	5.0	4.0	1	Y	Y	U	N
2013.0	3.0	8.0	9.0	F	U	U	U	U	U	243.0	V	5.0	8.0	8.0	2.0	U	5.0	4.0	1	Y	Y	U	Y
2013.0	4.0	8.0	9.0	M	U	U	U	U	U	124.0	V	9.0	8.0	8.0	8.0	U	5.0	11.0	1	Y	Y	U	N
2013.0	4.0	8.0	9.0	F	U	U	U	U	U	163.0	V	10.0	8.0	9.0	4.0	U	5.0	11.0	1	Y	Y	U	N
2013.0	3.0	8.0	9.0	F	U	U	U	U	U	62.0	C	10.0	8.0	8.0	4.0	U	5.0	4.0	1	Y	Y	U	N
2013.0	4.0	8.0	9.0	F	U	U	U	U	U	69.0	V	8.0	8.0	11.0	3.0	U	5.0	6.0	1	Y	Y	U	N
2013.0	3.0	8.0	9.0	M	U	U	U	U	U	68.0	V	6.0	8.0	9.0	3.0	U	5.0	4.0	1	Y	Y	U	N
2013.0	5.0	8.0	9.0	F	U	U	U	U	U	49.0	C	5.0	8.0	8.0	3.0	U	5.0	6.0	1	Y	Y	U	Y
2013.0	3.0	8.0	9.0	M	U	U	U	U	U	16.0	V	7.0	8.0	8.0	3.0	U	5.0	4.0	1	Y	Y	U	N
2013.0	2.0	8.0	9.0	F	U	U	U	U	U	237.0	V	10.0	8.0	9.0	1.0	U	5.0	11.0	1	Y	Y	U	N
2013.0	4.0	8.0	9.0	F	U	U	U	U	U	45.0	V	8.0	8.0	8.0	3.0	U	5.0	6.0	1	Y	Y	U	Y
2013.0	3.0	8.0	9.0	F	U	U	U	U	U	41.0	V	8.0	8.0	10.0	1.0	U	5.0	11.0	1	Y	Y	U	N
2013.0	3.0	8.0	9.0	F	U	U	U	U	U	108.0	V	3.0	8.0	6.0	2.0	U	5.0	4.0	1	Y	Y	U	N
2013.0	3.0	8.0	9.0	M	U	U	U	U	U	101.0	C	9.0	8.0	9.0	1.0	U	5.0	4.0	1	Y	Y	U	N
2013.0	3.0	8.0	9.0	M	U	U	U	U	U	119.0	V	6.0	8.0	9.0	1.0	U	5.0	3.0	1	Y	Y	U	N
2013.0	3.0	7.0	9.0	M	U	U	U	U	U	214.0	V	6.0	6.0	9.0	3.0	U	5.0	4.0	1	Y	Y	U	N
2013.0	4.0	8.0	9.0	F	U	U	U	U	U	104.0	V	6.0	8.0	9.0	1.0	U	5.0	11.0	1	Y	Y	U	N
2013.0	5.0	8.0	9.0	M	U	U	U	U	U	30.0	V	7.0	8.0	10.0	3.0	U	5.0	6.0	1	Y	Y	U	Y
2013.0	3.0	8.0	9.0	M	U	U	U	U	U	124.0	V	5.0	8.0	6.0	4.0	U	5.0	3.0	1	Y	Y	U	Y
2013.0	4.0	8.0	9.0	M	U	U	U	U	U	219.0	V	5.0	8.0	9.0	5.0	U	5.0	11.0	1	Y	Y	U	N
2013.0	2.0	7.0	9.0	M	U	U	U	U	U	141.0	V	7.0	7.0	9.0	1.0	U	5.0	11.0	1	Y	Y	U	N
2013.0	2.0	8.0	9.0	M	U	U	U	U	U	164.0	V	7.0	8.0	11.0	3.0	U	5.0	11.0	1	Y	Y	U	N
2013.0	5.0	8.0	9.0	M	U	U	U	U	U	47.0	V	8.0	8.0	9.0	5.0	U	5.0	10.0	1	Y	Y	U	Y
2013.0	3.0	7.0	9.0	F	U	U	U	U	U	26.0	V	7.0	7.0	7.0	1.0	U	5.0	11.0	1	Y	Y	U	Y
2013.0	4.0	8.0	9.0	M	U	U	U	U	U	70.0	C	6.0	8.0	6.0	1.0	U	5.0	3.0	1	Y	Y	U	Y
2013.0	3.0	7.0	9.0	M	U	U	U	U	U	44.0	C	7.0	7.0	11.0	4.0	U	5.0	11.0	1	Y	Y	U	N
2013.0	4.0	8.0	9.0	M	U	U	U	U	U	29.0	C	6.0	8.0	9.0	2.0	U	5.0	11.0	1	Y	Y	U	N
2013.0	4.0	8.0	9.0	F	U	U	U	U	U	41.0	V	4.0	8.0	7.0	4.0	U	5.0	11.0	1	Y	Y	U	N
2013.0	3.0	8.0	9.0	M	U	U	U	U	U	60.0	V	7.0	8.0	10.0	3.0	U	5.0	11.0	1	Y	Y	U	N
2013.0	3.0	8.0	9.0	M	U	U	U	U	U	116.0	C	8.0	8.0	8.0	3.0	U	5.0	3.0	1	Y	Y	U	N
2013.0	2.0	8.0	9.0	F	U	U	U	U	U	38.0	V	5.0	8.0	8.0	2.0	U	5.0	2.0	1	Y	Y	U	Y
2013.0	3.0	8.0	9.0	M	U	U	U	U	U	62.0	V	2.0	8.0	6.0	1.0	U	5.0	5.0	1	Y	Y	U	Y
2013.0	3.0	8.0	9.0	F	U	U	U	U	U	80.0	V	8.0	8.0	10.0	2.0	U	5.0	3.0	1	Y	Y	U	N
2013.0	2.0	7.0	9.0	M	U	U	U	U	U	119.0	V	7.0	7.0	10.0	2.0	U	5.0	3.0	1	Y	Y	U	N
2013.0	3.0	7.0	9.0	M	U	U	U	U	U	153.0	C	9.0	7.0	10.0	1.0	U	5.0	11.0	1	Y	Y	U	N
2013.0	5.0	8.0	9.0	F	U	U	U	U	U	104.0	C	5.0	8.0	7.0	5.0	U	5.0	5.0	1	Y	Y	U	Y
2013.0	4.0	8.0	9.0	M	U	U	U	U	U	56.0	V	10.0	8.0	9.0	1.0	U	5.0	4.0	1	Y	Y	U	Y
2013.0	3.0	8.0	9.0	M	U	U	U	U	U	63.0	V	6.0	8.0	7.0	2.0	U	5.0	5.0	1	Y	Y	U	Y
2013.0	3.0	8.0	9.0	F	U	U	U	U	U	34.0	C	5.0	8.0	8.0	3.0	U	5.0	11.0	1	Y	Y	U	N
2013.0	6.0	8.0	9.0	M	U	U	U	U	U	140.0	V	6.0	8.0	8.0	2.0	U	5.0	11.0	1	Y	Y	U	N
2013.0	5.0	8.0	9.0	F	U	U	U	U	U	25.0	V	5.0	8.0	7.0	5.0	U	5.0	6.0	1	Y	Y	U	N
2013.0	4.0	8.0	9.0	M	U	U	U	U	U	74.0	C	6.0	8.0	8.0	2.0	U	5.0	4.0	1	Y	Y	U	N
2013.0	4.0	8.0	9.0	M	U	U	U	U	U	28.0	V	7.0	8.0	10.0	1.0	U	5.0	11.0	1	Y	Y	U	N
2013.0	5.0	8.0	9.0	M	U	U	U	U	U	134.0	C	6.0	8.0	8.0	2.0	U	5.0	5.0	1	Y	Y	U	Y
2013.0	4.0	8.0	9.0	M	U	U	U	U	U	302.0	C	8.0	8.0	9.0	1.0	U	5.0	4.0	1	Y	Y	U	N
2013.0	4.0	8.0	9.0	F	U	U	U	U	U	35.0	V	8.0	8.0	9.0	5.0	U	5.0	11.0	1	Y	Y	U	N
2013.0	4.0	8.0	9.0	M	U	U	U	U	U	66.0	V	6.0	8.0	9.0	2.0	U	5.0	4.0	1	Y	Y	U	Y
2013.0	6.0	8.0	9.0	M	U	U	U	U	U	94.0	C	6.0	8.0	9.0	3.0	U	5.0	11.0	1	Y	Y	U	Y
2013.0	6.0	8.0	9.0	M	U	U	U	U	U	119.0	C	6.0	8.0	7.0	3.0	U	5.0	11.0	1	Y	Y	U	N
2013.0	2.0	8.0	9.0	F	U	U	U	U	U	43.0	V	6.0	6.0	10.0	1.0	U	5.0	2.0	1	Y	Y	U	Y
2013.0	5.0	8.0	9.0	M	U	U	U	U	U	88.0	V	8.0	8.0	12.0	3.0	U	5.0	6.0	1	Y	Y	U	Y
2013.0	4.0	8.0	9.0	F	U	U	U	U	U	68.0	V	8.0	8.0	9.0	3.0	U	5.0	4.0	1	Y	Y	U	N
2013.0	4.0	8.0	9.0	F	U	U	U	U	U	23.0	V	8.0	6.0	9.0	5.0	U	5.0	5.0	1	Y	Y	U	N
2013.0	2.0	8.0	9.0	F	U	U	U	U	U	54.0	V	9.0	8.0	8.0	1.0	U	5.0	2.0	1	Y	Y	U	N
2013.0	3.0	8.0	9.0	F	U	U	U	U	U	105.0	V	7.0	8.0	8.0	1.0	U	5.0	11.0	1	Y	Y	U	N
2013.0	5.0	8.0	9.0	M	U	U	U	U	U	176.0	V	7.0	8.0	8.0	5.0	U	5.0	5.0	1	Y	Y	U	N
2013.0	5.0	8.0	9.0	M	U	U	U	U	U	127.0	C	6.0	8.0	8.0	7.0	U	5.0	5.0	1	Y	Y	U	Y
2013.0	5.0	7.0	9.0	M	U	U	U	U	U	44.0	V	6.0	7.0	8.0	4.0	U	5.0	5.0	1	Y	Y	U	Y
2013.0	4.0	7.0	9.0	M	U	U	U	U	U	153.0	C	3.0	7.0	4.0	5.0	U	5.0	11.0	1	Y	Y	U	N
2013.0	4.0	8.0	9.0	M	U	U	U	U	U	252.0	V	6.0	6.0	10.0	3.0	U	5.0	4.0	1	Y	Y	U	N
2013.0	4.0	7.0	9.0	F	U	U	U	U	U	208.0	V	7.0	7.0	10.0	2.0	U	5.0	4.0	1	Y	Y	U	Y
2013.0	3.0	7.0	9.0	F	U	U	U	U	U	58.0	V	6.0	7.0	8.0	4.0	U	5.0	3.0	1	Y	Y	U	N
2013.0	7.0	8.0	9.0	M	U	U	U	U	U	106.0	V	6.0	8.0	10.0	3.0	U	5.0	7.0	1	Y	Y	U	Y
2013.0	2.0	8.0	9.0	F	U	U	U	U	U	137.0	V	5.0	6.0	8.0	1.0	U	5.0	2.0	1	Y	Y	U	N
2013.0	4.0	8.0	9.0	M	U	U	U	U	U	139.0	V	7.0	8.0	8.0	1.0	U	5.0	5.0	1	Y	Y	U	N
2013.0	5.0	8.0	9.0	F	U	U	U	U	U	53.0	C	7.0	8.0	9.0	4.0	U	5.0	5.0	1	Y	Y	U	Y
2013.0	4.0	8.0	9.0	F	U	U	U	U	U	136.0	V	7.0	8.0	8.0	4.0	U	5.0	5.0	1	Y	Y	U	N
2013.0	4.0	8.0	9.0	M	U	U	U	U	U	94.0	C	8.0	8.0	9.0	2.0	U	5.0	6.0	1	Y	Y	U	Y
2013.0	2.0	7.0	9.0	F	U	U	U	U	U	83.0	C	9.0	7.0	9.0	3.0	U	5.0	11.0	1	Y	Y	U	N
2013.0	4.0	8.0	9.0	F	U	U	U	U	U	19.0	V	8.0	8.0	9.0	3.0	U	5.0	3.0	1	Y	Y	U	N
2013.0	3.0	8.0	9.0	M	U	U	U	U	U	60.0	V	8.0	8.0	8.0	1.0	U	5.0	5.0	1	Y	Y	U	N
2013.0	4.0	8.0	9.0	M	U	U	U	U	U	49.0	V	5.0	8.0	7.0	4.0	U	5.0	3.0	1	Y	Y	U	N
2013.0	3.0	8.0	9.0	M	U	U	U	U	U	178.0	C	5.0	8.0	7.0	2.0	U	5.0	9.0	1	Y	Y	U	N
2013.0	4.0	8.0	9.0	M	U	U	U	U	U	140.0	V	8.0	8.0	11.0	3.0	U	5.0	4.0	1	Y	Y	U	Y
2013.0	2.0	7.0	9.0	M	U	U	U	U	U	28.0	V	3.0	7.0	9.0	1.0	U	5.0	11.0	1	Y	Y	U	N
2013.0	6.0	8.0	9.0	F	U	U	U	U	U	132.0	V	8.0	8.0	11.0	1.0	U	5.0	11.0	1	Y	Y	U	N
2013.0	2.0	8.0	9.0	F	U	U	U	U	U	262.0	V	10.0	8.0	9.0	1.0	U	5.0	2.0	1	Y	Y	U	N
2013.0	3.0	8.0	9.0	M	U	U	U	U	U	153.0	C	2.0	8.0	4.0	1.0	U	5.0	3.0	1	Y	Y	U	N
2013.0	4.0	8.0	9.0	M	U	U	U	U	U	125.0	V	5.0	6.0	10.0	3.0	U	5.0	4.0	1	Y	Y	U	Y
2013.0	3.0	7.0	9.0	M	U	U	U	U	U	82.0	V	5.0	7.0	9.0	2.0	U	5.0	7.0	1	Y	Y	U	N
2013.0	2.0	8.0	9.0	M	U	U	U	U	U	97.0	V	6.0	8.0	9.0	1.0	U	5.0	3.0	1	Y	Y	U	N
2013.0	3.0	8.0	9.0	M	U	U	U	U	U	137.0	C	6.0	8.0	10.0	2.0	U	5.0	5.0	1	Y	Y	U	N
2013.0	4.0	8.0	9.0	M	U	U	U	U	U	52.0	V	8.0	8.0	8.0	3.0	U	5.0	5.0	1	Y	Y	U	N
2013.0	4.0	8.0	9.0	F	U	U	U	U	U	84.0	V	6.0	8.0	10.0	1.0	U	5.0	4.0	1	Y	Y	U	Y
2013.0	4.0	8.0	9.0	F	U	U	U	U	U	134.0	C	5.0	8.0	8.0	7.0	U	5.0	11.0	1	Y	Y	U	Y
2013.0	3.0	7.0	9.0	M	U	U	U	U	U	104.0	V	6.0	7.0	8.0	8.0	U	5.0	4.0	1	Y	Y	U	N
2013.0	4.0	7.0	9.0	F	U	U	U	U	U	74.0	V	5.0	7.0	9.0	4.0	U	5.0	11.0	1	Y	Y	U	N
2013.0	2.0	7.0	9.0	M	U	U	U	U	U	25.0	V	7.0	7.0	9.0	1.0	U	5.0	2.0	1	Y	Y	U	N
2013.0	3.0	8.0	9.0	F	U	U	U	U	U	158.0	V	9.0	8.0	7.0	4.0	U	5.0	11.0	1	Y	Y	U	N
2013.0	2.0	8.0	9.0	M	U	U	U	U	U	46.0	V	6.0	8.0	8.0	1.0	U	5.0	3.0	1	Y	Y	U	N
2013.0	2.0	8.0	9.0	M	U	U	U	U	U	82.0	V	6.0	8.0	9.0	1.0	U	5.0	11.0	1	Y	Y	U	N
2013.0	3.0	8.0	9.0	M	U	U	U	U	U	120.0	V	7.0	8.0	9.0	1.0	U	5.0	4.0	1	Y	Y	U	N
2013.0	2.0	8.0	9.0	M	U	U	U	U	U	59.0	V	6.0	8.0	8.0	2.0	U	5.0	3.0	1	Y	Y	U	Y
2013.0	4.0	8.0	9.0	M	U	U	U	U	U	89.0	C	8.0	8.0	10.0	1.0	U	5.0	5.0	1	Y	Y	U	Y
2013.0	4.0	7.0	9.0	M	U	U	U	U	U	109.0	V	6.0	7.0	9.0	4.0	U	5.0	5.0	1	Y	Y	U	N
2013.0	4.0	7.0	3.0	F	N	N	N	N	N	57.0	V	7.0	7.0	8.0	6.0	N	1.0	11.0	1	N	N	N	N
2013.0	3.0	7.0	4.0	F	N	N	N	N	N	12.0	V	10.0	7.0	8.0	1.0	N	2.0	3.0	1	N	N	N	Y
2013.0	3.0	2.0	3.0	F	Y	N	N	N	N	236.0	V	2.0	2.0	4.0	2.0	N	4.0	11.0	1	Y	Y	N	N
2013.0	2.0	2.0	2.0	M	Y	N	N	N	N	35.0	C	6.0	8.0	8.0	1.0	N	2.0	11.0	1	N	N	N	N
2013.0	7.0	1.0	6.0	F	N	N	N	N	N	30.0	C	7.0	1.0	9.0	2.0	N	1.0	7.0	1	N	N	N	Y
2013.0	5.0	7.0	2.0	M	N	N	N	N	N	206.0	V	10.0	7.0	10.0	4.0	N	2.0	6.0	1	N	N	N	Y
2013.0	4.0	1.0	9.0	F	N	N	N	N	N	49.0	C	5.0	8.0	8.0	2.0	N	1.0	4.0	1	Y	Y	N	Y
2013.0	4.0	1.0	6.0	M	Y	N	N	N	N	79.0	V	5.0	8.0	10.0	1.0	N	1.0	6.0	1	N	N	N	Y
2013.0	4.0	2.0	2.0	M	N	N	N	N	N	79.0	V	8.0	2.0	8.0	4.0	N	1.0	3.0	1	N	N	N	N
2013.0	4.0	7.0	4.0	F	N	N	N	N	N	99.0	C	5.0	7.0	7.0	3.0	N	1.0	11.0	1	N	N	N	N
2013.0	4.0	1.0	3.0	M	Y	N	N	N	N	51.0	C	5.0	1.0	8.0	2.0	N	1.0	5.0	1	Y	Y	N	N
2013.0	4.0	5.0	3.0	M	N	N	N	N	N	122.0	V	10.0	2.0	11.0	2.0	N	1.0	11.0	1	N	N	N	N
2013.0	6.0	1.0	3.0	F	N	N	N	N	N	97.0	V	6.0	8.0	11.0	4.0	N	1.0	11.0	1	N	N	N	N
2013.0	6.0	3.0	6.0	M	N	N	N	N	N	87.0	C	6.0	3.0	8.0	2.0	N	1.0	6.0	1	N	N	N	Y
2013.0	3.0	7.0	3.0	F	N	N	N	N	N	110.0	V	9.0	7.0	9.0	4.0	N	1.0	4.0	1	Y	Y	N	Y
2013.0	6.0	2.0	2.0	M	Y	N	N	N	N	41.0	C	6.0	2.0	8.0	1.0	N	2.0	9.0	1	Y	Y	N	N
2013.0	4.0	1.0	5.0	M	N	N	N	N	N	187.0	V	7.0	8.0	9.0	3.0	N	2.0	4.0	1	N	N	N	N
2013.0	5.0	1.0	4.0	F	N	N	N	N	N	60.0	V	6.0	3.0	10.0	4.0	N	2.0	8.0	1	Y	N	N	Y
2013.0	4.0	7.0	6.0	F	N	N	N	N	N	105.0	V	6.0	1.0	8.0	2.0	N	1.0	4.0	1	N	N	N	Y
2013.0	3.0	2.0	2.0	M	Y	N	N	N	N	62.0	V	5.0	2.0	8.0	3.0	N	1.0	2.0	1	N	N	N	N
2013.0	4.0	7.0	3.0	F	N	N	N	N	N	74.0	V	8.0	7.0	10.0	6.0	N	2.0	11.0	1	N	N	N	N
2013.0	4.0	1.0	3.0	F	N	N	N	N	N	115.0	C	7.0	8.0	8.0	2.0	N	2.0	11.0	1	N	N	N	N
2013.0	4.0	2.0	3.0	F	N	N	N	N	N	48.0	V	8.0	2.0	9.0	4.0	N	1.0	6.0	1	N	N	N	N
2013.0	3.0	2.0	3.0	F	N	N	N	N	N	100.0	C	9.0	2.0	9.0	2.0	N	2.0	4.0	1	N	N	N	N
2013.0	3.0	7.0	3.0	M	N	N	N	N	N	75.0	V	8.0	7.0	9.0	2.0	N	1.0	3.0	1	U	U	N	N
2013.0	3.0	2.0	4.0	M	N	N	N	N	N	88.0	C	8.0	2.0	9.0	1.0	N	2.0	3.0	1	N	N	N	N
2013.0	5.0	2.0	5.0	M	Y	N	N	N	N	119.0	C	4.0	2.0	6.0	3.0	N	1.0	11.0	1	N	N	N	N
2013.0	4.0	1.0	3.0	F	N	N	N	N	N	184.0	C	9.0	1.0	11.0	2.0	N	1.0	5.0	1	N	N	N	Y
2013.0	2.0	7.0	2.0	F	N	N	N	N	N	12.0	V	7.0	7.0	9.0	1.0	N	1.0	3.0	1	N	N	N	N
2013.0	2.0	7.0	4.0	F	N	N	N	N	N	113.0	V	7.0	2.0	8.0	3.0	N	1.0	3.0	1	N	N	N	N
2013.0	3.0	2.0	4.0	F	N	N	N	N	N	49.0	V	7.0	2.0	9.0	1.0	N	1.0	3.0	1	N	N	N	N
2013.0	3.0	7.0	3.0	M	N	N	N	N	N	194.0	V	8.0	7.0	10.0	2.0	N	1.0	3.0	1	N	N	N	N
2013.0	4.0	7.0	6.0	M	N	N	N	N	N	285.0	V	7.0	7.0	10.0	2.0	N	1.0	4.0	1	N	N	N	Y
2013.0	2.0	7.0	2.0	F	N	N	N	N	N	44.0	C	7.0	7.0	8.0	3.0	N	1.0	3.0	1	N	N	N	N
2013.0	2.0	4.0	3.0	F	N	N	N	N	N	59.0	V	7.0	8.0	9.0	2.0	N	3.0	3.0	1	N	N	N	N
2013.0	5.0	7.0	4.0	F	Y	N	N	N	N	92.0	V	8.0	2.0	11.0	3.0	N	1.0	4.0	1	N	N	N	N
2013.0	5.0	2.0	4.0	M	N	N	N	N	N	77.0	C	8.0	2.0	10.0	2.0	N	5.0	5.0	1	N	N	N	N
2013.0	3.0	2.0	2.0	M	N	N	N	N	N	343.0	V	7.0	8.0	8.0	4.0	N	2.0	11.0	1	N	N	N	N
2013.0	3.0	7.0	4.0	M	N	N	N	N	N	181.0	V	8.0	7.0	9.0	1.0	N	2.0	11.0	1	N	N	N	N
2013.0	6.0	1.0	6.0	F	N	N	N	N	N	86.0	V	6.0	1.0	8.0	1.0	N	1.0	6.0	1	N	N	N	Y
2013.0	2.0	7.0	3.0	F	N	N	N	N	N	191.0	V	7.0	7.0	9.0	2.0	N	1.0	2.0	1	N	N	N	N
2013.0	2.0	7.0	3.0	F	N	N	N	N	N	150.0	C	8.0	7.0	8.0	1.0	N	1.0	3.0	1	N	N	N	N
2013.0	5.0	7.0	3.0	M	N	N	N	N	N	54.0	C	7.0	7.0	8.0	5.0	N	2.0	3.0	1	N	N	N	N
2013.0	4.0	7.0	3.0	M	N	N	N	N	N	163.0	V	7.0	7.0	10.0	3.0	N	1.0	4.0	1	N	N	N	Y
2013.0	4.0	1.0	3.0	M	N	N	N	N	N	63.0	C	8.0	8.0	9.0	1.0	N	3.0	11.0	1	Y	Y	N	N
2013.0	2.0	2.0	2.0	M	N	N	N	N	N	135.0	C	8.0	8.0	10.0	1.0	N	1.0	11.0	1	N	N	N	N
2013.0	5.0	1.0	9.0	M	Y	N	N	N	N	123.0	V	9.0	6.0	10.0	3.0	N	1.0	5.0	1	N	N	N	Y
2013.0	3.0	7.0	2.0	F	N	N	N	N	N	26.0	V	99.0	7.0	8.0	3.0	N	5.0	11.0	1	N	N	N	N
2013.0	4.0	1.0	2.0	F	N	N	N	N	N	232.0	C	7.0	1.0	9.0	5.0	N	2.0	5.0	1	N	N	N	N
2013.0	5.0	1.0	3.0	M	N	N	N	N	N	56.0	C	7.0	8.0	10.0	2.0	N	1.0	11.0	1	N	N	N	N
2013.0	3.0	7.0	2.0	M	N	N	N	N	N	308.0	V	7.0	7.0	9.0	3.0	N	2.0	3.0	1	N	N	N	N
2013.0	4.0	3.0	6.0	M	N	N	N	N	N	161.0	V	10.0	3.0	10.0	1.0	N	1.0	4.0	1	N	N	N	N
2013.0	3.0	3.0	3.0	F	N	N	N	N	N	248.0	V	9.0	8.0	8.0	2.0	N	2.0	11.0	1	N	N	N	N
2013.0	3.0	8.0	3.0	M	N	N	N	N	N	22.0	C	6.0	2.0	9.0	2.0	N	1.0	11.0	1	N	N	N	N
2013.0	4.0	8.0	3.0	M	N	N	N	N	N	136.0	V	6.0	2.0	8.0	3.0	N	1.0	3.0	1	N	N	N	N
2013.0	3.0	2.0	2.0	F	Y	N	N	N	N	69.0	V	7.0	2.0	9.0	2.0	N	2.0	2.0	1	N	N	N	N
2013.0	5.0	7.0	6.0	M	N	N	N	N	N	26.0	V	7.0	1.0	10.0	3.0	N	1.0	5.0	1	N	N	N	Y
2013.0	6.0	1.0	4.0	M	N	N	N	N	N	25.0	V	9.0	1.0	10.0	2.0	N	1.0	9.0	1	N	N	N	Y
2013.0	4.0	7.0	4.0	F	N	N	N	N	N	65.0	C	10.0	2.0	8.0	3.0	N	1.0	5.0	1	Y	N	N	N
2013.0	4.0	7.0	3.0	F	Y	N	N	N	N	20.0	C	4.0	4.0	6.0	4.0	N	1.0	4.0	1	N	N	N	N
2013.0	4.0	7.0	1.0	M	N	N	N	N	N	143.0	V	6.0	7.0	7.0	3.0	N	1.0	4.0	1	N	N	N	Y
2013.0	6.0	2.0	2.0	M	N	N	N	N	N	47.0	C	7.0	8.0	9.0	3.0	N	1.0	11.0	1	N	N	N	N
2013.0	4.0	1.0	4.0	M	N	N	N	N	N	73.0	V	5.0	1.0	10.0	4.0	N	3.0	5.0	1	Y	N	N	Y
2013.0	2.0	1.0	3.0	F	N	N	N	N	N	116.0	V	6.0	8.0	8.0	1.0	N	2.0	11.0	1	Y	Y	N	N
2013.0	3.0	2.0	4.0	M	N	N	N	N	N	60.0	V	5.0	2.0	8.0	1.0	N	2.0	3.0	1	N	N	N	N
2013.0	4.0	1.0	2.0	F	N	N	N	N	N	112.0	V	6.0	1.0	10.0	2.0	N	1.0	6.0	1	Y	Y	N	Y
2013.0	3.0	2.0	4.0	M	N	N	N	N	N	67.0	V	8.0	2.0	9.0	2.0	N	1.0	3.0	1	N	N	N	N
2013.0	3.0	7.0	4.0	M	N	N	N	N	N	47.0	V	6.0	7.0	8.0	3.0	N	1.0	11.0	1	N	N	N	N
2013.0	4.0	1.0	2.0	M	N	N	N	N	N	204.0	V	6.0	1.0	8.0	1.0	N	5.0	6.0	1	U	U	N	N
2013.0	3.0	7.0	3.0	M	N	N	N	N	N	51.0	V	8.0	7.0	10.0	5.0	N	1.0	3.0	1	N	N	N	N
2013.0	2.0	7.0	2.0	F	N	N	N	N	N	60.0	V	7.0	7.0	9.0	1.0	N	1.0	11.0	1	U	U	N	N
2013.0	3.0	7.0	4.0	F	N	N	N	N	N	249.0	C	9.0	7.0	9.0	5.0	N	2.0	11.0	1	N	N	N	N
2013.0	4.0	7.0	4.0	F	N	N	N	N	N	221.0	C	9.0	7.0	9.0	1.0	N	1.0	4.0	1	N	N	N	N
2013.0	3.0	7.0	1.0	M	N	N	N	N	N	205.0	V	8.0	7.0	9.0	1.0	N	1.0	4.0	1	N	N	N	N
2013.0	5.0	7.0	5.0	M	N	N	N	N	N	55.0	V	6.0	7.0	10.0	2.0	N	1.0	4.0	1	N	N	N	Y
2013.0	2.0	2.0	2.0	F	N	N	N	N	N	20.0	C	6.0	2.0	9.0	2.0	N	1.0	4.0	1	N	N	N	N
2013.0	3.0	7.0	4.0	M	N	N	N	N	N	70.0	C	6.0	7.0	11.0	2.0	N	1.0	6.0	1	N	N	N	Y
2013.0	4.0	1.0	4.0	F	N	N	N	N	N	120.0	C	7.0	2.0	10.0	3.0	N	1.0	5.0	1	Y	Y	N	Y
2013.0	3.0	8.0	9.0	M	N	N	N	N	N	30.0	V	4.0	8.0	5.0	2.0	N	1.0	3.0	1	N	N	N	N
2013.0	4.0	1.0	5.0	M	N	N	N	N	N	55.0	V	8.0	8.0	10.0	2.0	N	1.0	8.0	1	N	N	N	N
2013.0	5.0	1.0	6.0	F	N	N	N	N	N	160.0	V	7.0	1.0	6.0	3.0	N	5.0	6.0	1	Y	Y	N	Y
2013.0	4.0	1.0	7.0	F	N	N	N	N	N	140.0	C	5.0	1.0	7.0	3.0	N	1.0	5.0	1	N	N	N	Y
2013.0	4.0	1.0	7.0	M	N	N	N	N	N	68.0	V	7.0	8.0	9.0	1.0	N	1.0	5.0	1	N	N	N	Y
2013.0	5.0	1.0	6.0	F	N	N	N	N	N	46.0	V	7.0	1.0	9.0	1.0	N	1.0	5.0	1	N	N	N	N
2013.0	2.0	2.0	3.0	M	N	N	N	N	N	131.0	V	5.0	8.0	8.0	1.0	N	3.0	11.0	1	N	N	N	N
2013.0	3.0	7.0	2.0	M	N	N	N	N	N	72.0	C	7.0	7.0	10.0	4.0	N	1.0	11.0	1	N	N	N	Y
2013.0	6.0	7.0	5.0	F	N	N	N	N	N	80.0	C	9.0	6.0	9.0	4.0	N	1.0	5.0	1	N	N	N	N
2013.0	3.0	1.0	4.0	M	N	N	N	N	N	74.0	C	9.0	8.0	9.0	1.0	N	1.0	3.0	1	N	N	N	N
2013.0	4.0	1.0	4.0	M	Y	N	N	N	N	296.0	C	2.0	1.0	3.0	3.0	N	1.0	4.0	1	N	N	N	Y
2013.0	3.0	3.0	4.0	F	N	N	N	N	N	78.0	V	9.0	8.0	9.0	2.0	N	2.0	3.0	1	N	N	N	Y
2013.0	4.0	7.0	3.0	F	N	N	N	N	N	56.0	V	6.0	6.0	8.0	2.0	N	2.0	5.0	1	Y	N	N	N
2013.0	6.0	2.0	5.0	F	N	N	N	N	N	50.0	V	6.0	1.0	10.0	4.0	N	2.0	7.0	1	N	N	N	N
2013.0	3.0	2.0	3.0	M	Y	N	N	N	N	263.0	C	2.0	2.0	2.0	1.0	N	1.0	3.0	1	N	N	N	N
2013.0	3.0	1.0	4.0	M	Y	N	N	N	N	167.0	V	8.0	8.0	10.0	1.0	N	1.0	11.0	1	Y	Y	N	N
2013.0	6.0	3.0	8.0	M	N	N	N	N	N	122.0	V	7.0	3.0	8.0	2.0	N	1.0	5.0	1	N	N	N	Y
2013.0	5.0	1.0	6.0	M	Y	N	N	N	N	26.0	V	5.0	1.0	8.0	4.0	N	1.0	5.0	1	N	N	N	Y
2013.0	3.0	2.0	3.0	M	N	N	N	N	N	117.0	V	7.0	2.0	9.0	2.0	N	3.0	5.0	1	N	N	N	N
2013.0	4.0	2.0	4.0	M	N	N	N	N	N	84.0	C	6.0	8.0	8.0	4.0	N	1.0	11.0	1	N	N	N	N
2013.0	4.0	1.0	2.0	F	N	N	N	N	N	21.0	C	6.0	8.0	8.0	3.0	N	1.0	4.0	1	Y	Y	N	N
2013.0	4.0	1.0	3.0	M	N	N	N	N	N	81.0	V	6.0	1.0	9.0	4.0	N	2.0	5.0	1	N	N	N	Y
2013.0	3.0	1.0	3.0	M	N	N	N	N	N	58.0	V	6.0	3.0	8.0	1.0	N	3.0	5.0	1	Y	Y	N	Y
2013.0	5.0	1.0	4.0	M	N	N	N	N	N	20.0	V	5.0	8.0	7.0	4.0	N	1.0	11.0	1	N	N	N	N
2013.0	4.0	7.0	4.0	M	N	N	N	N	N	70.0	V	7.0	7.0	10.0	3.0	N	1.0	4.0	1	N	N	N	Y
2013.0	3.0	2.0	9.0	M	Y	N	N	N	N	88.0	V	6.0	2.0	8.0	2.0	N	5.0	3.0	1	U	U	N	N
2013.0	3.0	7.0	4.0	F	N	N	N	N	N	100.0	V	8.0	3.0	8.0	2.0	N	1.0	5.0	1	N	N	N	N
2013.0	3.0	7.0	2.0	F	N	N	N	N	N	236.0	V	6.0	7.0	9.0	2.0	N	1.0	11.0	1	N	N	N	N
2013.0	4.0	7.0	3.0	F	Y	N	N	N	N	172.0	C	5.0	7.0	7.0	2.0	N	1.0	4.0	1	N	N	N	N
2013.0	5.0	8.0	4.0	F	Y	N	N	N	N	59.0	C	4.0	2.0	5.0	7.0	N	2.0	7.0	1	N	N	N	N
2013.0	4.0	4.0	2.0	M	N	N	N	N	N	165.0	V	8.0	8.0	9.0	3.0	N	2.0	11.0	1	Y	Y	N	N
2013.0	4.0	7.0	4.0	M	N	N	N	N	N	69.0	V	7.0	7.0	9.0	3.0	N	1.0	4.0	1	N	N	N	N
2013.0	6.0	3.0	4.0	M	N	N	N	N	N	190.0	C	7.0	3.0	9.0	3.0	N	1.0	6.0	1	N	N	N	Y
2013.0	3.0	8.0	3.0	M	N	N	N	N	N	23.0	C	5.0	2.0	8.0	3.0	N	1.0	3.0	1	N	N	N	N
2013.0	4.0	1.0	2.0	M	N	N	N	N	N	82.0	C	6.0	8.0	7.0	5.0	N	4.0	11.0	1	N	N	N	N
2013.0	4.0	3.0	6.0	M	N	N	N	N	N	13.0	C	5.0	3.0	7.0	1.0	N	1.0	5.0	1	N	N	N	Y
2013.0	4.0	7.0	9.0	M	N	N	N	N	N	27.0	V	7.0	7.0	8.0	3.0	N	3.0	11.0	1	N	N	N	N
2013.0	2.0	1.0	3.0	M	N	N	N	N	N	12.0	V	9.0	8.0	9.0	1.0	N	1.0	3.0	1	Y	Y	N	N
2013.0	4.0	7.0	2.0	F	N	N	N	N	N	110.0	V	6.0	7.0	8.0	3.0	N	2.0	4.0	1	N	N	N	Y
2013.0	4.0	7.0	2.0	M	N	N	N	N	N	84.0	V	6.0	7.0	10.0	2.0	N	4.0	4.0	1	N	N	N	N
2013.0	5.0	7.0	2.0	M	N	N	N	N	N	26.0	V	6.0	7.0	10.0	5.0	N	1.0	4.0	1	N	N	N	N
2013.0	4.0	7.0	2.0	F	N	N	N	N	N	143.0	V	3.0	7.0	9.0	7.0	N	2.0	4.0	1	N	N	N	Y
2013.0	2.0	2.0	4.0	F	N	N	N	N	N	79.0	V	8.0	2.0	9.0	1.0	N	1.0	3.0	1	N	N	N	N
2013.0	2.0	7.0	9.0	M	N	N	N	N	N	147.0	V	6.0	2.0	8.0	1.0	N	5.0	2.0	1	N	N	N	N
2013.0	5.0	1.0	4.0	M	N	N	N	N	N	193.0	C	8.0	1.0	9.0	2.0	N	2.0	4.0	1	Y	Y	N	Y
2013.0	2.0	7.0	3.0	M	N	N	N	N	N	195.0	C	7.0	7.0	8.0	2.0	N	1.0	2.0	1	N	N	N	N
2013.0	5.0	7.0	3.0	F	N	N	N	N	N	191.0	C	10.0	7.0	9.0	3.0	N	1.0	8.0	1	Y	N	N	N
2013.0	3.0	1.0	3.0	M	Y	N	N	N	N	122.0	C	4.0	8.0	7.0	5.0	N	1.0	5.0	1	N	N	N	N
2013.0	4.0	2.0	5.0	M	Y	N	N	N	N	159.0	C	8.0	2.0	7.0	1.0	N	2.0	4.0	1	N	N	N	N
2013.0	2.0	2.0	3.0	F	N	N	N	N	N	80.0	V	9.0	8.0	7.0	1.0	N	2.0	11.0	1	N	N	N	N
2013.0	6.0	1.0	7.0	M	N	N	N	N	N	85.0	V	9.0	1.0	10.0	1.0	N	1.0	4.0	1	N	N	N	Y
2013.0	3.0	7.0	2.0	F	Y	N	N	N	N	44.0	C	3.0	7.0	6.0	4.0	N	1.0	4.0	1	N	N	N	N
2013.0	4.0	7.0	3.0	M	N	N	N	N	N	221.0	V	7.0	7.0	10.0	4.0	N	2.0	5.0	1	N	N	N	N
2013.0	6.0	1.0	4.0	M	N	N	N	N	N	68.0	V	6.0	8.0	9.0	2.0	N	5.0	11.0	1	Y	Y	N	N
2013.0	6.0	3.0	4.0	M	Y	N	N	N	N	255.0	C	5.0	3.0	10.0	2.0	N	1.0	8.0	1	N	N	N	Y
2013.0	3.0	7.0	2.0	M	N	N	N	N	N	73.0	V	6.0	7.0	9.0	2.0	N	1.0	11.0	1	N	N	N	N
2013.0	3.0	1.0	4.0	M	N	N	N	N	N	43.0	V	7.0	8.0	8.0	2.0	N	2.0	5.0	1	Y	Y	N	N
2013.0	7.0	1.0	6.0	M	N	N	N	N	N	97.0	V	10.0	8.0	8.0	3.0	N	1.0	11.0	1	Y	Y	N	N
2013.0	3.0	1.0	4.0	F	N	N	N	N	N	61.0	C	9.0	1.0	9.0	1.0	N	2.0	9.0	1	N	N	N	Y
2013.0	3.0	2.0	3.0	F	N	N	N	N	N	130.0	V	6.0	8.0	7.0	2.0	N	1.0	11.0	1	N	N	N	N
2013.0	5.0	7.0	4.0	M	N	N	N	N	N	41.0	C	7.0	7.0	10.0	2.0	N	1.0	5.0	1	N	N	N	Y
2013.0	3.0	2.0	2.0	M	Y	N	N	N	N	112.0	C	7.0	8.0	9.0	2.0	N	1.0	11.0	1	N	N	N	N
2013.0	2.0	2.0	2.0	M	N	N	N	N	N	58.0	V	6.0	8.0	9.0	1.0	N	1.0	11.0	1	N	N	N	N
2013.0	2.0	2.0	2.0	M	N	N	N	N	N	15.0	V	7.0	8.0	10.0	1.0	N	2.0	11.0	1	N	N	N	N
2013.0	3.0	1.0	3.0	M	N	Y	N	N	N	55.0	V	8.0	8.0	10.0	2.0	N	1.0	11.0	1	N	N	N	N
2013.0	4.0	7.0	6.0	F	N	N	N	N	N	222.0	C	6.0	7.0	8.0	1.0	N	1.0	5.0	1	N	N	N	Y
2013.0	3.0	7.0	2.0	M	Y	N	N	N	N	49.0	C	6.0	7.0	7.0	3.0	N	4.0	6.0	1	Y	Y	N	N
2013.0	4.0	7.0	3.0	M	N	N	N	N	N	43.0	V	8.0	7.0	12.0	3.0	N	1.0	4.0	1	N	N	N	N
2013.0	3.0	7.0	3.0	M	N	N	N	N	N	77.0	V	8.0	7.0	11.0	4.0	N	1.0	3.0	1	N	N	N	N
2013.0	4.0	2.0	4.0	F	N	N	N	N	N	42.0	V	7.0	2.0	9.0	3.0	N	1.0	4.0	1	N	N	N	Y
2013.0	3.0	7.0	4.0	M	N	N	N	N	N	59.0	V	9.0	7.0	10.0	1.0	N	1.0	4.0	1	N	N	N	N
2013.0	4.0	2.0	5.0	F	N	N	N	N	N	62.0	V	6.0	2.0	7.0	2.0	N	1.0	4.0	1	N	N	N	Y
2013.0	1.0	7.0	1.0	M	N	N	N	N	N	28.0	C	7.0	7.0	7.0	1.0	N	2.0	11.0	1	N	N	N	N
2013.0	3.0	1.0	3.0	F	N	N	N	N	N	48.0	V	7.0	6.0	9.0	2.0	N	1.0	11.0	1	N	N	N	N
2013.0	2.0	7.0	3.0	F	N	N	N	N	N	95.0	V	8.0	7.0	10.0	3.0	N	1.0	3.0	1	N	N	N	N
2013.0	4.0	7.0	3.0	F	N	N	N	N	N	73.0	V	8.0	7.0	10.0	4.0	N	2.0	6.0	1	N	N	N	Y
2013.0	3.0	7.0	2.0	F	N	N	N	N	N	40.0	V	6.0	7.0	11.0	2.0	N	1.0	11.0	1	N	N	N	N
2013.0	4.0	1.0	4.0	M	N	N	N	N	N	64.0	C	6.0	8.0	9.0	3.0	N	1.0	5.0	1	N	N	N	N
2013.0	4.0	1.0	4.0	F	Y	N	N	N	N	24.0	V	5.0	1.0	8.0	2.0	N	1.0	7.0	1	Y	Y	N	N
2013.0	3.0	6.0	2.0	M	N	N	N	N	N	89.0	V	5.0	8.0	9.0	3.0	N	4.0	11.0	1	Y	Y	N	N
2013.0	2.0	7.0	3.0	F	N	Y	N	N	N	17.0	V	7.0	7.0	9.0	2.0	N	3.0	11.0	1	Y	Y	N	N
2013.0	4.0	8.0	9.0	M	N	N	N	N	N	143.0	V	5.0	8.0	8.0	2.0	N	1.0	4.0	1	N	N	N	Y
2013.0	4.0	1.0	4.0	M	N	N	N	N	N	84.0	V	10.0	2.0	8.0	2.0	N	2.0	6.0	1	Y	Y	N	N
2013.0	3.0	1.0	2.0	F	N	N	N	N	N	14.0	C	10.0	8.0	9.0	3.0	N	2.0	4.0	1	Y	Y	N	N
2013.0	6.0	8.0	3.0	F	N	N	N	N	N	90.0	V	6.0	3.0	9.0	1.0	N	1.0	6.0	1	Y	Y	N	N
2013.0	4.0	3.0	4.0	M	N	N	N	N	N	315.0	V	7.0	3.0	10.0	2.0	N	3.0	6.0	1	N	N	N	Y
2013.0	3.0	1.0	6.0	M	N	N	N	N	N	146.0	V	8.0	1.0	8.0	2.0	N	5.0	4.0	1	N	N	N	Y
2013.0	6.0	3.0	4.0	M	N	N	N	N	N	133.0	C	6.0	3.0	9.0	2.0	N	1.0	6.0	1	N	N	N	Y
2013.0	4.0	2.0	2.0	M	N	N	N	N	N	29.0	V	5.0	8.0	7.0	5.0	N	3.0	11.0	1	N	N	N	N
2013.0	4.0	1.0	4.0	F	Y	N	N	N	N	29.0	V	7.0	8.0	8.0	5.0	N	4.0	11.0	1	Y	Y	N	N
2013.0	4.0	1.0	3.0	M	N	N	N	N	N	60.0	V	7.0	8.0	10.0	3.0	N	1.0	4.0	1	Y	Y	N	N
2013.0	3.0	1.0	4.0	F	N	N	N	N	N	59.0	C	6.0	1.0	8.0	2.0	N	1.0	4.0	1	N	N	N	Y
2013.0	4.0	1.0	3.0	M	Y	N	N	N	N	85.0	C	6.0	2.0	7.0	3.0	N	1.0	5.0	1	U	U	N	N
2013.0	3.0	7.0	2.0	F	N	N	N	N	N	104.0	C	6.0	7.0	9.0	6.0	N	1.0	3.0	1	N	N	N	Y
2013.0	3.0	4.0	3.0	M	N	N	N	N	N	118.0	V	9.0	1.0	9.0	2.0	N	1.0	4.0	1	N	N	N	Y
2013.0	3.0	1.0	3.0	F	N	N	N	N	N	273.0	V	8.0	1.0	9.0	2.0	N	1.0	4.0	1	N	N	N	N
2013.0	5.0	7.0	5.0	F	N	N	N	N	N	219.0	C	7.0	2.0	8.0	1.0	N	1.0	6.0	1	N	N	N	Y
2013.0	4.0	1.0	4.0	M	N	N	N	N	N	72.0	V	6.0	8.0	8.0	3.0	N	1.0	11.0	1	N	N	N	N
2013.0	3.0	7.0	2.0	M	N	N	N	N	N	29.0	V	8.0	7.0	9.0	1.0	N	1.0	3.0	1	N	N	N	N
2013.0	5.0	1.0	9.0	F	N	N	N	N	N	156.0	V	7.0	8.0	9.0	1.0	N	1.0	11.0	1	N	N	N	N
2013.0	3.0	7.0	2.0	M	N	N	N	N	N	51.0	C	7.0	7.0	9.0	2.0	N	2.0	3.0	1	N	N	N	N
2013.0	4.0	3.0	6.0	F	N	N	N	N	N	29.0	V	6.0	3.0	8.0	3.0	N	1.0	4.0	1	N	N	N	Y
2013.0	3.0	7.0	3.0	F	N	N	N	N	N	238.0	V	9.0	7.0	8.0	1.0	N	1.0	3.0	1	N	N	N	Y
2013.0	3.0	8.0	3.0	F	N	N	N	N	N	256.0	C	7.0	6.0	9.0	1.0	N	1.0	11.0	1	N	N	N	N
2013.0	4.0	7.0	2.0	F	N	N	N	N	N	9.0	V	5.0	6.0	9.0	6.0	N	1.0	4.0	1	Y	N	N	Y
2013.0	4.0	1.0	6.0	M	Y	N	N	N	N	155.0	C	5.0	1.0	7.0	2.0	N	1.0	4.0	1	N	N	N	Y
2013.0	3.0	7.0	3.0	M	N	N	N	N	N	89.0	V	6.0	1.0	8.0	1.0	N	1.0	3.0	1	N	N	N	Y
2013.0	3.0	4.0	3.0	M	N	N	N	N	N	127.0	C	7.0	4.0	10.0	2.0	N	2.0	8.0	1	N	N	N	N
2013.0	5.0	3.0	7.0	F	N	N	N	N	N	119.0	V	6.0	1.0	8.0	2.0	N	1.0	5.0	1	N	N	N	Y
2013.0	6.0	1.0	5.0	F	N	N	N	N	N	63.0	V	7.0	1.0	10.0	3.0	N	1.0	4.0	1	Y	Y	N	N
2013.0	3.0	7.0	2.0	M	Y	N	N	N	N	30.0	C	7.0	7.0	7.0	3.0	N	4.0	3.0	1	N	N	N	N
2013.0	5.0	1.0	3.0	F	N	N	N	N	N	120.0	C	5.0	8.0	9.0	3.0	N	1.0	11.0	1	N	N	N	N
2013.0	2.0	7.0	3.0	M	N	N	N	N	N	75.0	V	7.0	7.0	8.0	1.0	N	3.0	3.0	1	N	N	N	N
2013.0	4.0	1.0	3.0	M	N	N	N	N	N	16.0	C	6.0	1.0	7.0	2.0	N	2.0	4.0	1	Y	Y	N	N
2013.0	5.0	7.0	3.0	M	N	N	N	N	N	54.0	V	7.0	7.0	10.0	8.0	N	5.0	9.0	1	N	N	N	Y
2013.0	3.0	2.0	2.0	F	Y	N	N	N	N	308.0	C	4.0	8.0	6.0	2.0	N	1.0	3.0	1	U	U	N	N
2013.0	3.0	7.0	2.0	F	N	N	N	N	N	58.0	C	4.0	7.0	6.0	3.0	N	1.0	4.0	1	N	N	N	Y
2013.0	5.0	7.0	3.0	M	N	N	N	N	N	64.0	V	6.0	7.0	8.0	3.0	N	1.0	6.0	1	N	N	N	Y
2013.0	5.0	3.0	8.0	M	N	N	N	N	N	269.0	V	6.0	8.0	9.0	1.0	N	1.0	5.0	1	N	N	N	Y
2013.0	5.0	3.0	6.0	M	Y	N	N	N	N	238.0	V	5.0	3.0	8.0	1.0	N	1.0	5.0	1	N	N	N	Y
2013.0	4.0	1.0	2.0	F	Y	N	N	N	N	204.0	C	4.0	1.0	5.0	2.0	N	1.0	3.0	1	N	N	N	N
2013.0	3.0	7.0	3.0	F	N	N	N	N	N	52.0	V	6.0	7.0	7.0	1.0	N	1.0	3.0	1	N	N	N	N
2013.0	4.0	7.0	4.0	F	N	N	N	N	N	9.0	V	6.0	7.0	9.0	1.0	N	1.0	4.0	1	Y	N	N	Y
2013.0	2.0	7.0	2.0	F	N	N	N	N	N	51.0	V	9.0	7.0	9.0	1.0	N	1.0	11.0	1	N	N	N	N
2013.0	3.0	2.0	3.0	M	Y	N	N	N	N	72.0	V	5.0	8.0	8.0	1.0	N	1.0	11.0	1	N	N	N	N
2013.0	4.0	3.0	4.0	M	Y	N	N	N	N	100.0	C	7.0	3.0	8.0	1.0	N	1.0	5.0	1	N	N	N	Y
2013.0	4.0	1.0	6.0	M	N	N	N	N	N	227.0	V	5.0	1.0	7.0	1.0	N	1.0	7.0	1	N	N	N	Y
2013.0	6.0	1.0	4.0	M	N	N	N	N	N	29.0	V	7.0	1.0	10.0	5.0	N	1.0	7.0	1	N	N	N	Y
2013.0	5.0	7.0	3.0	M	N	N	N	N	N	33.0	V	6.0	7.0	9.0	3.0	N	1.0	5.0	1	N	N	N	Y
2013.0	3.0	1.0	3.0	F	N	N	N	N	N	170.0	V	9.0	1.0	12.0	2.0	N	1.0	3.0	1	N	N	N	Y
2013.0	5.0	7.0	2.0	F	N	N	N	N	N	73.0	V	8.0	7.0	10.0	8.0	N	1.0	5.0	1	N	N	N	Y
2013.0	4.0	1.0	4.0	M	N	N	N	N	N	59.0	C	6.0	1.0	8.0	2.0	N	1.0	3.0	1	N	N	N	N
2013.0	2.0	7.0	2.0	F	N	N	N	N	N	111.0	C	8.0	7.0	9.0	1.0	N	1.0	2.0	1	N	N	N	N
2013.0	4.0	7.0	4.0	M	N	N	N	N	N	209.0	V	6.0	4.0	9.0	2.0	N	1.0	4.0	1	N	N	N	N
2013.0	3.0	8.0	3.0	M	N	N	N	N	N	120.0	C	7.0	8.0	9.0	2.0	N	2.0	3.0	1	N	N	N	Y
2013.0	4.0	1.0	3.0	M	Y	N	N	N	N	23.0	V	5.0	1.0	7.0	3.0	N	2.0	4.0	1	N	N	N	Y
2013.0	3.0	7.0	3.0	F	N	N	N	N	N	138.0	V	6.0	7.0	9.0	2.0	N	1.0	3.0	1	N	N	N	Y
2013.0	3.0	7.0	3.0	M	N	N	N	N	N	42.0	C	4.0	7.0	5.0	2.0	N	1.0	3.0	1	N	N	N	N
2013.0	5.0	1.0	5.0	M	N	N	N	N	N	111.0	V	6.0	1.0	11.0	8.0	N	1.0	4.0	1	N	N	N	Y
2013.0	6.0	2.0	3.0	F	N	N	N	N	N	92.0	V	8.0	2.0	8.0	6.0	N	1.0	10.0	1	Y	Y	N	N
2013.0	5.0	1.0	9.0	F	Y	N	N	N	N	20.0	C	8.0	8.0	8.0	1.0	N	1.0	6.0	1	N	N	N	N
2013.0	5.0	2.0	3.0	F	N	N	N	N	N	41.0	V	7.0	2.0	8.0	3.0	N	5.0	3.0	1	N	N	N	N
2013.0	2.0	7.0	2.0	M	N	N	N	N	N	22.0	V	7.0	7.0	11.0	1.0	N	1.0	11.0	1	N	N	N	N
2013.0	2.0	7.0	2.0	F	Y	N	N	N	N	55.0	V	5.0	7.0	7.0	3.0	N	1.0	3.0	1	N	N	N	N
2013.0	2.0	7.0	1.0	M	N	N	N	N	N	74.0	V	8.0	7.0	9.0	2.0	N	1.0	3.0	1	N	N	N	Y
2013.0	5.0	2.0	2.0	M	N	N	N	N	N	68.0	V	6.0	2.0	8.0	3.0	N	1.0	5.0	1	Y	Y	N	N
2013.0	4.0	3.0	4.0	F	Y	N	N	N	N	174.0	V	5.0	3.0	7.0	1.0	N	2.0	3.0	1	N	N	N	N
2013.0	4.0	7.0	3.0	M	N	N	N	N	N	101.0	V	7.0	7.0	8.0	2.0	N	1.0	6.0	1	Y	Y	N	N
2013.0	2.0	7.0	3.0	F	N	N	N	N	N	277.0	V	7.0	7.0	9.0	1.0	N	3.0	2.0	1	N	N	N	Y
2013.0	3.0	2.0	3.0	F	Y	N	N	N	N	290.0	V	2.0	2.0	4.0	1.0	N	2.0	3.0	1	N	N	N	N
2013.0	5.0	8.0	4.0	F	N	N	N	Y	N	17.0	V	6.0	8.0	8.0	2.0	N	3.0	11.0	1	N	N	Y	N
2013.0	2.0	2.0	3.0	F	Y	N	N	N	N	40.0	C	3.0	2.0	6.0	1.0	N	1.0	2.0	1	N	N	N	N
2013.0	5.0	1.0	4.0	F	Y	N	N	N	N	204.0	C	5.0	1.0	8.0	3.0	N	1.0	6.0	1	N	N	N	Y
2013.0	5.0	3.0	6.0	F	N	N	N	N	N	23.0	V	6.0	8.0	9.0	2.0	N	1.0	5.0	1	N	N	N	Y
2013.0	3.0	7.0	2.0	F	N	N	N	N	N	75.0	C	6.0	2.0	9.0	2.0	N	1.0	3.0	1	N	N	N	N
2013.0	4.0	3.0	6.0	F	N	N	N	N	N	142.0	C	6.0	8.0	8.0	2.0	N	1.0	4.0	1	Y	Y	N	Y
2013.0	5.0	1.0	2.0	F	N	N	N	N	N	17.0	V	8.0	1.0	8.0	6.0	N	2.0	6.0	1	Y	Y	N	N
2013.0	3.0	2.0	2.0	M	N	N	N	N	N	56.0	V	4.0	2.0	8.0	3.0	N	4.0	4.0	1	Y	Y	N	N
2013.0	4.0	7.0	2.0	F	N	N	N	N	N	228.0	V	8.0	7.0	11.0	3.0	N	1.0	3.0	1	N	N	N	N
2013.0	3.0	7.0	5.0	F	Y	N	N	N	N	97.0	C	7.0	7.0	9.0	2.0	N	1.0	6.0	1	N	N	N	N
2013.0	4.0	1.0	3.0	F	N	N	N	N	N	230.0	V	8.0	1.0	9.0	3.0	N	2.0	4.0	1	N	N	N	Y
2013.0	3.0	2.0	3.0	M	N	N	N	N	N	149.0	V	7.0	8.0	9.0	1.0	N	2.0	11.0	1	N	N	N	N
2013.0	4.0	1.0	5.0	F	N	N	N	N	N	190.0	V	8.0	8.0	10.0	3.0	N	1.0	4.0	1	N	N	N	Y
2013.0	3.0	7.0	2.0	M	N	N	N	N	N	58.0	V	6.0	7.0	9.0	4.0	N	4.0	4.0	1	N	N	N	N
2013.0	3.0	1.0	3.0	F	N	N	N	N	N	119.0	V	6.0	2.0	8.0	2.0	N	1.0	3.0	1	N	N	N	N
2013.0	4.0	1.0	4.0	M	N	N	N	N	N	220.0	C	8.0	1.0	9.0	2.0	N	2.0	6.0	1	N	N	N	N
2013.0	3.0	2.0	4.0	F	N	N	N	N	N	289.0	V	6.0	2.0	9.0	1.0	N	1.0	4.0	1	N	N	N	N
2013.0	4.0	1.0	5.0	F	Y	N	N	N	N	182.0	C	3.0	1.0	4.0	3.0	N	1.0	4.0	1	N	N	N	Y
2013.0	4.0	1.0	4.0	M	N	N	N	N	N	125.0	V	7.0	1.0	10.0	2.0	N	2.0	5.0	1	N	N	N	Y
2013.0	6.0	7.0	1.0	F	N	N	N	N	N	15.0	C	7.0	7.0	10.0	4.0	N	5.0	6.0	1	N	N	N	Y
2013.0	2.0	7.0	2.0	M	N	N	N	N	N	177.0	V	8.0	7.0	8.0	3.0	N	2.0	3.0	1	N	N	N	N
2013.0	4.0	1.0	5.0	M	N	N	N	N	N	135.0	C	8.0	1.0	8.0	2.0	N	1.0	3.0	1	N	N	N	Y
2013.0	3.0	7.0	3.0	F	N	N	N	N	N	108.0	C	7.0	7.0	9.0	2.0	N	2.0	3.0	1	N	N	N	N
2013.0	3.0	1.0	4.0	F	N	N	N	N	N	133.0	V	6.0	1.0	7.0	2.0	N	1.0	3.0	1	N	N	N	Y
2013.0	6.0	3.0	3.0	M	N	N	N	N	N	39.0	V	9.0	3.0	9.0	8.0	N	3.0	8.0	1	N	N	N	Y
2013.0	5.0	1.0	4.0	M	Y	N	N	N	N	233.0	C	4.0	1.0	7.0	4.0	N	1.0	5.0	1	Y	Y	N	Y
2013.0	5.0	1.0	6.0	F	N	N	N	N	N	84.0	V	8.0	1.0	9.0	1.0	N	1.0	4.0	1	N	N	N	Y
2013.0	3.0	1.0	3.0	M	N	N	N	N	N	246.0	V	5.0	8.0	8.0	3.0	N	1.0	3.0	1	N	N	N	Y
2013.0	2.0	7.0	3.0	M	N	N	N	N	N	217.0	V	6.0	7.0	8.0	2.0	N	2.0	2.0	1	N	N	N	N
2013.0	3.0	2.0	4.0	F	N	N	N	N	N	239.0	V	6.0	8.0	8.0	1.0	N	1.0	11.0	1	N	N	N	N
2013.0	3.0	1.0	3.0	M	N	N	N	N	N	72.0	V	6.0	8.0	9.0	2.0	N	1.0	3.0	1	Y	N	N	N
2013.0	4.0	1.0	3.0	M	N	N	N	N	N	90.0	V	6.0	1.0	9.0	3.0	N	1.0	6.0	1	Y	N	N	Y
2013.0	3.0	1.0	3.0	F	N	N	N	N	N	85.0	V	7.0	8.0	9.0	1.0	N	2.0	11.0	1	N	N	N	N
2013.0	3.0	7.0	4.0	M	N	N	N	N	N	47.0	V	10.0	7.0	8.0	3.0	N	2.0	3.0	1	N	N	N	N
2013.0	4.0	2.0	4.0	M	N	N	N	N	N	138.0	V	6.0	2.0	8.0	5.0	N	2.0	5.0	1	N	N	N	Y
2013.0	3.0	1.0	4.0	M	Y	N	N	N	N	82.0	V	5.0	1.0	7.0	4.0	N	1.0	4.0	1	N	N	N	N
2013.0	3.0	7.0	2.0	M	N	N	N	N	N	151.0	V	7.0	7.0	8.0	1.0	N	5.0	3.0	1	N	N	N	Y
2013.0	5.0	1.0	4.0	F	N	N	N	N	N	86.0	C	6.0	1.0	7.0	3.0	N	1.0	5.0	1	N	N	N	Y
2013.0	4.0	1.0	4.0	F	N	Y	N	N	N	45.0	V	6.0	6.0	8.0	2.0	N	1.0	11.0	1	Y	Y	N	N
2013.0	5.0	1.0	5.0	F	Y	N	N	N	N	52.0	V	5.0	1.0	7.0	3.0	N	1.0	5.0	1	Y	Y	N	Y
2013.0	3.0	7.0	4.0	F	N	N	N	N	N	17.0	V	6.0	7.0	8.0	1.0	N	1.0	3.0	1	Y	N	N	Y
2013.0	6.0	1.0	7.0	F	Y	N	N	N	N	136.0	C	6.0	1.0	7.0	3.0	N	1.0	7.0	1	N	N	N	Y
2013.0	2.0	7.0	2.0	F	Y	N	N	N	N	46.0	V	3.0	7.0	6.0	1.0	N	4.0	11.0	1	N	N	N	N
2013.0	5.0	1.0	5.0	M	Y	N	N	N	N	114.0	C	5.0	1.0	6.0	1.0	N	1.0	5.0	1	N	N	N	Y
2013.0	4.0	1.0	4.0	F	N	N	N	N	N	187.0	V	8.0	2.0	8.0	1.0	N	2.0	3.0	1	Y	Y	N	N
2013.0	4.0	6.0	2.0	M	N	N	N	N	N	167.0	V	6.0	2.0	9.0	5.0	N	3.0	9.0	1	N	N	N	N
2013.0	5.0	1.0	5.0	M	N	N	N	N	N	17.0	V	6.0	1.0	8.0	1.0	N	1.0	5.0	1	N	N	N	Y
2013.0	4.0	2.0	3.0	M	N	N	N	N	N	210.0	V	5.0	2.0	10.0	1.0	N	4.0	3.0	1	N	N	N	N
2013.0	3.0	1.0	4.0	F	N	N	N	N	N	12.0	V	6.0	1.0	10.0	2.0	N	2.0	4.0	1	N	N	N	Y
2013.0	3.0	7.0	3.0	M	N	N	N	N	N	26.0	V	7.0	7.0	9.0	4.0	N	1.0	5.0	1	N	N	N	Y
2013.0	4.0	8.0	9.0	M	U	U	U	U	U	139.0	V	8.0	8.0	10.0	2.0	U	5.0	5.0	1	Y	Y	U	Y
2013.0	4.0	8.0	9.0	M	U	U	U	U	U	56.0	C	7.0	8.0	9.0	2.0	U	5.0	4.0	1	Y	Y	U	Y
2013.0	3.0	8.0	9.0	F	U	U	U	U	U	81.0	C	3.0	8.0	5.0	3.0	U	5.0	5.0	1	Y	Y	U	N
2013.0	5.0	8.0	9.0	F	U	U	U	U	U	58.0	C	5.0	8.0	7.0	6.0	U	5.0	8.0	1	Y	Y	U	Y
2013.0	2.0	8.0	9.0	F	U	U	U	U	U	131.0	V	6.0	8.0	7.0	1.0	U	5.0	3.0	1	Y	Y	U	N
2013.0	5.0	8.0	9.0	F	U	U	U	U	U	274.0	C	9.0	8.0	8.0	1.0	U	5.0	11.0	1	Y	Y	U	N
2013.0	3.0	8.0	9.0	M	U	U	U	U	U	23.0	V	6.0	8.0	8.0	3.0	U	5.0	3.0	1	Y	Y	U	N
2013.0	2.0	8.0	9.0	M	U	U	U	U	U	149.0	V	4.0	8.0	6.0	1.0	U	5.0	11.0	1	Y	Y	U	N
2013.0	3.0	8.0	9.0	M	U	U	U	U	U	44.0	V	7.0	6.0	10.0	1.0	U	5.0	5.0	1	Y	Y	U	Y
2013.0	4.0	7.0	9.0	F	U	U	U	U	U	306.0	V	6.0	7.0	9.0	3.0	U	5.0	11.0	1	Y	Y	U	N
2013.0	5.0	8.0	9.0	F	U	U	U	U	U	203.0	C	7.0	8.0	9.0	1.0	U	5.0	4.0	1	Y	Y	U	Y
2013.0	5.0	8.0	9.0	F	U	U	U	U	U	53.0	C	6.0	8.0	8.0	3.0	U	5.0	11.0	1	Y	Y	U	N
2013.0	3.0	8.0	9.0	M	U	U	U	U	U	82.0	V	8.0	8.0	9.0	1.0	U	5.0	11.0	1	Y	Y	U	N
2013.0	2.0	8.0	9.0	M	U	U	U	U	U	86.0	C	5.0	8.0	8.0	2.0	U	5.0	2.0	1	Y	Y	U	N
2013.0	3.0	8.0	9.0	F	U	U	U	U	U	117.0	V	7.0	8.0	8.0	3.0	U	5.0	5.0	1	Y	Y	U	N
2013.0	5.0	8.0	9.0	M	U	U	U	U	U	147.0	C	7.0	8.0	9.0	3.0	U	5.0	11.0	1	Y	Y	U	N
2013.0	5.0	8.0	9.0	M	U	U	U	U	U	97.0	V	10.0	8.0	10.0	5.0	U	5.0	11.0	1	Y	Y	U	N
2013.0	3.0	8.0	9.0	M	U	U	U	U	U	123.0	V	7.0	8.0	9.0	2.0	U	5.0	3.0	1	Y	Y	U	Y
2013.0	3.0	7.0	9.0	M	U	U	U	U	U	178.0	V	5.0	7.0	7.0	3.0	U	5.0	11.0	1	Y	Y	U	N
2013.0	6.0	8.0	9.0	M	U	U	U	U	U	33.0	C	5.0	8.0	7.0	4.0	U	5.0	5.0	1	Y	Y	U	Y
2013.0	3.0	8.0	9.0	M	U	U	U	U	U	158.0	V	6.0	8.0	8.0	2.0	U	5.0	4.0	1	Y	Y	U	N
2013.0	7.0	8.0	9.0	M	U	U	U	U	U	11.0	C	6.0	8.0	8.0	4.0	U	5.0	7.0	1	Y	Y	U	Y
2013.0	3.0	2.0	3.0	F	Y	N	N	N	N	36.0	C	6.0	2.0	7.0	2.0	N	2.0	3.0	1	N	N	N	Y
2013.0	5.0	2.0	4.0	M	Y	N	N	N	N	107.0	C	2.0	8.0	7.0	3.0	N	1.0	11.0	1	Y	Y	N	N
2013.0	4.0	2.0	6.0	F	Y	N	N	N	N	80.0	C	4.0	8.0	6.0	1.0	N	1.0	11.0	1	N	N	N	N
2013.0	6.0	2.0	5.0	F	N	N	N	N	N	183.0	V	10.0	8.0	8.0	4.0	N	2.0	11.0	1	N	N	N	N
2013.0	6.0	8.0	6.0	M	N	N	N	N	N	353.0	C	7.0	1.0	9.0	2.0	N	5.0	6.0	1	N	N	N	Y
2013.0	4.0	2.0	6.0	F	N	N	N	N	N	129.0	V	6.0	2.0	9.0	4.0	N	1.0	4.0	1	N	N	N	N
2013.0	4.0	2.0	5.0	F	N	N	N	N	N	203.0	C	8.0	2.0	8.0	2.0	N	3.0	4.0	1	N	N	N	N
2013.0	4.0	2.0	3.0	M	U	N	N	N	N	76.0	C	7.0	8.0	9.0	4.0	N	5.0	11.0	1	N	N	N	N
2013.0	3.0	2.0	2.0	M	U	N	N	N	N	247.0	C	7.0	2.0	8.0	1.0	N	2.0	4.0	1	Y	Y	N	N
2013.0	6.0	2.0	2.0	F	U	N	N	N	N	80.0	C	7.0	2.0	6.0	3.0	N	2.0	7.0	1	N	N	N	N
2013.0	3.0	1.0	2.0	F	N	N	N	N	N	168.0	V	10.0	8.0	8.0	1.0	N	3.0	11.0	1	Y	Y	N	N
2013.0	4.0	2.0	3.0	M	N	N	N	N	N	26.0	C	9.0	2.0	8.0	3.0	N	1.0	5.0	1	N	N	N	N
2013.0	3.0	1.0	3.0	M	N	N	N	N	N	102.0	V	5.0	1.0	7.0	2.0	N	1.0	3.0	1	Y	Y	N	N
2013.0	4.0	1.0	6.0	F	Y	N	N	N	N	107.0	C	6.0	1.0	9.0	2.0	N	1.0	5.0	1	N	N	N	Y
2013.0	3.0	2.0	3.0	F	N	N	N	N	N	79.0	V	8.0	8.0	10.0	1.0	N	1.0	11.0	1	N	N	N	N
2013.0	3.0	1.0	4.0	F	N	N	N	N	N	177.0	V	6.0	2.0	10.0	2.0	N	1.0	4.0	1	N	N	N	N
2013.0	6.0	2.0	3.0	M	N	N	N	N	N	69.0	C	6.0	2.0	11.0	2.0	N	3.0	8.0	1	N	N	N	Y
2013.0	4.0	1.0	3.0	M	Y	N	N	N	N	90.0	C	3.0	8.0	6.0	6.0	N	1.0	11.0	1	Y	Y	N	N
2013.0	3.0	1.0	2.0	M	N	N	N	N	N	161.0	V	5.0	1.0	8.0	1.0	N	1.0	11.0	1	Y	Y	N	Y
2013.0	3.0	2.0	3.0	M	N	N	N	N	N	8.0	V	9.0	8.0	9.0	4.0	N	1.0	11.0	1	N	N	N	N
2013.0	4.0	1.0	3.0	F	N	N	N	N	N	87.0	C	6.0	1.0	9.0	2.0	N	3.0	4.0	1	N	N	N	Y
2013.0	5.0	1.0	5.0	F	Y	N	N	N	N	42.0	V	3.0	8.0	5.0	2.0	N	1.0	5.0	1	N	N	N	Y
2013.0	3.0	2.0	2.0	F	N	N	N	N	N	138.0	V	9.0	8.0	9.0	1.0	N	1.0	2.0	1	N	N	N	N
2013.0	3.0	2.0	3.0	M	N	N	N	N	N	46.0	V	7.0	8.0	9.0	2.0	N	3.0	11.0	1	N	N	N	N
2013.0	3.0	7.0	1.0	F	N	N	N	N	N	37.0	V	5.0	7.0	7.0	1.0	N	3.0	4.0	1	N	N	N	N
2013.0	4.0	1.0	3.0	M	N	N	N	N	N	35.0	C	7.0	8.0	9.0	2.0	N	1.0	4.0	1	Y	Y	N	N
2013.0	3.0	1.0	2.0	M	N	N	N	N	N	70.0	V	7.0	8.0	9.0	2.0	N	2.0	11.0	1	Y	Y	N	N
2013.0	2.0	2.0	2.0	F	N	N	N	N	N	132.0	V	7.0	8.0	9.0	2.0	N	1.0	11.0	1	N	N	N	N
2013.0	3.0	1.0	4.0	F	N	N	N	N	N	57.0	V	6.0	1.0	9.0	1.0	N	2.0	3.0	1	N	N	N	N
2013.0	2.0	2.0	3.0	M	N	N	N	N	N	28.0	V	7.0	2.0	8.0	1.0	N	2.0	3.0	1	N	N	N	N
2013.0	5.0	1.0	4.0	M	N	N	N	N	N	16.0	V	6.0	1.0	8.0	2.0	N	2.0	5.0	1	Y	Y	N	N
2013.0	3.0	1.0	3.0	M	N	N	N	N	N	36.0	V	6.0	1.0	8.0	2.0	N	1.0	3.0	1	Y	Y	N	N
2013.0	3.0	2.0	3.0	M	Y	N	N	N	N	111.0	C	5.0	2.0	7.0	1.0	N	1.0	4.0	1	N	N	N	N
2013.0	4.0	1.0	3.0	F	N	N	N	N	N	18.0	V	10.0	1.0	10.0	3.0	N	2.0	5.0	1	Y	Y	N	Y
2013.0	4.0	7.0	4.0	F	N	N	N	N	N	138.0	V	6.0	7.0	9.0	2.0	N	1.0	5.0	1	N	N	N	Y
2013.0	4.0	3.0	3.0	M	N	N	N	N	N	47.0	V	10.0	3.0	8.0	3.0	N	3.0	6.0	1	N	N	N	Y
2013.0	4.0	1.0	2.0	F	N	N	N	N	N	94.0	C	6.0	2.0	8.0	2.0	N	1.0	4.0	1	N	N	N	N
2013.0	2.0	2.0	3.0	M	N	N	N	N	N	119.0	V	10.0	8.0	9.0	4.0	N	3.0	11.0	1	N	N	N	N
2013.0	4.0	2.0	3.0	F	N	N	N	N	N	45.0	V	8.0	2.0	9.0	3.0	N	1.0	5.0	1	N	N	N	N
2013.0	3.0	2.0	2.0	F	Y	Y	N	N	N	38.0	C	3.0	8.0	5.0	1.0	N	1.0	11.0	1	Y	Y	N	N
2013.0	2.0	2.0	3.0	M	N	N	N	N	N	56.0	V	6.0	2.0	9.0	1.0	N	2.0	2.0	1	N	N	N	N
2013.0	2.0	1.0	3.0	M	N	N	N	N	N	103.0	V	7.0	1.0	9.0	1.0	N	1.0	2.0	1	N	N	N	N
2013.0	4.0	2.0	1.0	F	N	N	N	N	N	123.0	V	6.0	2.0	7.0	2.0	N	1.0	4.0	1	N	N	N	N
2013.0	4.0	2.0	3.0	M	Y	N	N	N	N	8.0	C	6.0	8.0	12.0	4.0	N	2.0	11.0	1	N	N	N	N
2013.0	4.0	1.0	3.0	M	N	N	N	N	N	60.0	C	7.0	8.0	8.0	3.0	N	5.0	11.0	1	Y	Y	N	N
2013.0	3.0	8.0	3.0	M	N	N	N	N	N	52.0	V	7.0	1.0	9.0	2.0	N	2.0	5.0	1	Y	Y	N	N
2013.0	3.0	2.0	4.0	F	N	N	N	N	N	30.0	C	5.0	2.0	8.0	4.0	N	2.0	3.0	1	Y	Y	N	N
2013.0	4.0	1.0	4.0	M	N	N	N	N	N	91.0	V	8.0	8.0	11.0	4.0	N	1.0	11.0	1	Y	Y	N	Y
2013.0	5.0	2.0	1.0	F	N	N	N	N	N	97.0	V	5.0	2.0	9.0	7.0	N	2.0	5.0	1	N	N	N	N
2013.0	4.0	1.0	2.0	M	N	N	N	N	N	18.0	V	6.0	1.0	9.0	4.0	N	1.0	5.0	1	N	N	N	N
2013.0	4.0	1.0	3.0	F	N	N	N	N	N	74.0	V	6.0	1.0	10.0	4.0	N	1.0	4.0	1	N	N	N	N
2013.0	5.0	1.0	4.0	M	N	N	N	N	N	27.0	V	7.0	1.0	10.0	2.0	N	1.0	6.0	1	N	N	N	Y
2013.0	3.0	1.0	2.0	M	N	N	N	N	N	71.0	V	7.0	1.0	7.0	2.0	N	2.0	5.0	1	Y	Y	N	N
2013.0	2.0	2.0	5.0	F	N	N	N	N	N	58.0	C	8.0	2.0	10.0	1.0	N	1.0	3.0	1	N	N	N	N
2013.0	5.0	3.0	3.0	F	N	N	N	N	N	247.0	C	10.0	8.0	9.0	1.0	N	1.0	5.0	1	N	N	N	Y
2013.0	3.0	2.0	4.0	M	N	N	N	N	N	52.0	C	10.0	2.0	10.0	1.0	N	2.0	4.0	1	N	N	N	N
2013.0	3.0	1.0	3.0	M	N	Y	N	N	N	55.0	C	5.0	8.0	11.0	1.0	N	1.0	3.0	1	N	N	N	N
2013.0	5.0	1.0	7.0	F	N	N	N	N	N	46.0	V	7.0	1.0	9.0	2.0	N	1.0	4.0	1	N	N	N	Y
2013.0	5.0	2.0	2.0	M	N	N	N	N	Y	20.0	V	8.0	2.0	9.0	3.0	N	2.0	5.0	1	Y	Y	Y	N
2013.0	2.0	1.0	1.0	M	N	N	N	N	N	101.0	V	7.0	8.0	8.0	1.0	N	1.0	11.0	1	N	N	N	N
2013.0	4.0	2.0	2.0	M	N	N	N	N	N	106.0	V	6.0	8.0	8.0	2.0	N	3.0	11.0	1	Y	Y	N	N
2013.0	3.0	2.0	3.0	M	N	N	N	N	N	49.0	C	4.0	2.0	9.0	2.0	N	2.0	3.0	1	Y	N	N	N
2013.0	2.0	2.0	2.0	M	N	N	N	N	N	180.0	C	8.0	2.0	8.0	1.0	N	2.0	2.0	1	N	N	N	N
2013.0	3.0	1.0	3.0	F	N	N	N	N	N	270.0	C	7.0	8.0	9.0	2.0	N	1.0	11.0	1	N	N	N	N
2013.0	4.0	2.0	3.0	F	Y	N	N	N	N	203.0	C	2.0	8.0	4.0	3.0	N	1.0	11.0	1	N	N	N	N
2013.0	3.0	1.0	3.0	F	N	N	N	N	N	154.0	V	6.0	1.0	9.0	1.0	N	1.0	4.0	1	Y	Y	N	N
2013.0	4.0	1.0	6.0	M	N	N	N	N	N	128.0	V	8.0	8.0	10.0	2.0	N	1.0	6.0	1	Y	N	N	N
2013.0	3.0	7.0	3.0	M	N	N	N	N	N	60.0	V	9.0	2.0	9.0	2.0	N	1.0	5.0	1	N	N	N	N
2013.0	3.0	1.0	2.0	M	Y	N	N	N	N	116.0	V	6.0	8.0	10.0	5.0	N	1.0	3.0	1	N	N	N	N
2013.0	2.0	1.0	3.0	M	N	N	N	N	N	85.0	V	6.0	1.0	9.0	1.0	N	1.0	2.0	1	N	N	N	N
2013.0	3.0	1.0	5.0	F	N	N	N	N	N	67.0	C	7.0	1.0	10.0	2.0	N	2.0	3.0	1	Y	N	N	Y
2013.0	4.0	2.0	3.0	F	N	N	N	N	N	72.0	C	6.0	8.0	9.0	3.0	N	1.0	11.0	1	N	N	N	N
2013.0	2.0	1.0	2.0	M	Y	N	N	N	N	67.0	C	3.0	1.0	5.0	1.0	N	2.0	3.0	1	N	N	N	N
2013.0	3.0	1.0	3.0	M	Y	N	N	N	N	205.0	V	2.0	1.0	3.0	4.0	N	2.0	4.0	1	N	N	N	Y
2013.0	3.0	2.0	3.0	F	N	N	N	N	N	65.0	V	6.0	2.0	8.0	4.0	N	1.0	4.0	1	N	N	N	Y
2013.0	3.0	1.0	3.0	F	Y	N	N	N	N	102.0	V	3.0	1.0	4.0	2.0	N	1.0	3.0	1	N	N	N	N
2013.0	3.0	7.0	3.0	F	N	N	N	N	N	24.0	V	10.0	7.0	8.0	4.0	N	1.0	11.0	1	N	N	N	N
2013.0	3.0	1.0	2.0	M	N	N	N	N	N	80.0	C	7.0	1.0	9.0	4.0	N	1.0	5.0	1	Y	Y	N	N
2013.0	2.0	7.0	2.0	F	N	N	N	N	N	200.0	C	10.0	7.0	9.0	2.0	N	4.0	2.0	1	N	N	N	N
2013.0	3.0	2.0	3.0	F	N	N	N	N	N	45.0	V	8.0	2.0	9.0	2.0	N	1.0	4.0	1	N	N	N	N
2013.0	3.0	1.0	4.0	F	N	Y	N	N	N	91.0	V	6.0	8.0	10.0	1.0	N	1.0	11.0	1	N	N	N	N
2013.0	2.0	1.0	4.0	M	N	N	N	N	N	68.0	V	10.0	1.0	10.0	1.0	N	2.0	3.0	1	N	N	N	N
2013.0	3.0	2.0	3.0	M	Y	N	N	N	N	41.0	C	5.0	2.0	6.0	1.0	N	1.0	3.0	1	N	N	N	N
2013.0	5.0	7.0	3.0	M	N	N	N	N	N	43.0	V	7.0	7.0	9.0	4.0	N	2.0	5.0	1	N	N	N	Y
2013.0	6.0	7.0	1.0	M	N	N	N	N	N	222.0	V	7.0	7.0	10.0	8.0	N	4.0	11.0	1	N	N	N	N
2013.0	2.0	1.0	3.0	M	N	N	N	N	N	269.0	C	6.0	1.0	10.0	2.0	N	1.0	2.0	1	N	N	N	N
2013.0	4.0	7.0	5.0	F	N	N	N	N	N	80.0	V	5.0	7.0	9.0	3.0	N	1.0	6.0	1	N	N	N	Y
2013.0	3.0	1.0	3.0	F	N	N	N	N	N	73.0	V	5.0	2.0	10.0	4.0	N	3.0	4.0	1	N	N	N	N
2013.0	2.0	1.0	2.0	M	N	N	N	N	N	56.0	V	7.0	1.0	10.0	1.0	N	1.0	3.0	1	N	N	N	N
2013.0	4.0	1.0	2.0	M	N	N	N	N	N	110.0	V	9.0	2.0	8.0	3.0	N	1.0	5.0	1	Y	Y	N	N
2013.0	3.0	1.0	1.0	M	N	N	N	N	N	53.0	V	8.0	8.0	9.0	3.0	N	1.0	11.0	1	N	N	N	N
2013.0	3.0	1.0	2.0	M	Y	N	N	N	N	298.0	V	6.0	1.0	9.0	1.0	N	2.0	4.0	1	Y	Y	N	N
2013.0	4.0	2.0	3.0	F	N	N	N	N	N	265.0	C	5.0	2.0	7.0	5.0	N	1.0	4.0	1	Y	Y	N	Y
2013.0	3.0	1.0	2.0	F	N	Y	N	N	Y	338.0	V	7.0	8.0	10.0	2.0	N	1.0	11.0	1	N	N	Y	N
2013.0	3.0	7.0	4.0	M	N	N	N	N	N	175.0	C	8.0	2.0	8.0	1.0	N	1.0	3.0	1	N	N	N	N
2013.0	3.0	2.0	3.0	F	N	N	N	N	N	46.0	C	7.0	8.0	8.0	1.0	N	2.0	11.0	1	N	N	N	N
2013.0	5.0	1.0	6.0	F	Y	U	U	U	U	142.0	V	5.0	1.0	9.0	4.0	U	1.0	4.0	1	N	N	U	N
2013.0	3.0	2.0	3.0	F	N	N	N	N	N	35.0	C	5.0	8.0	8.0	3.0	N	1.0	11.0	1	Y	Y	N	N
2013.0	4.0	2.0	3.0	F	N	N	N	N	N	44.0	V	7.0	2.0	8.0	4.0	N	3.0	4.0	1	N	N	N	N
2013.0	4.0	1.0	3.0	F	N	N	N	N	N	76.0	V	7.0	1.0	9.0	2.0	N	1.0	5.0	1	Y	N	N	N
2013.0	5.0	1.0	3.0	M	N	N	N	N	N	118.0	C	7.0	1.0	10.0	1.0	N	2.0	4.0	1	Y	N	N	Y
2013.0	4.0	1.0	4.0	M	N	N	N	N	N	106.0	C	6.0	1.0	9.0	4.0	N	1.0	4.0	1	Y	Y	N	Y
2013.0	2.0	7.0	3.0	M	N	N	N	N	N	21.0	C	7.0	7.0	9.0	2.0	N	2.0	3.0	1	N	N	N	N
2013.0	4.0	2.0	3.0	M	N	U	U	U	U	142.0	C	6.0	2.0	9.0	3.0	U	2.0	4.0	1	N	N	U	N
2013.0	4.0	7.0	5.0	M	N	N	N	N	N	78.0	V	6.0	7.0	9.0	6.0	N	3.0	11.0	1	N	N	N	N
2013.0	3.0	1.0	4.0	M	N	N	N	N	N	91.0	V	7.0	1.0	10.0	2.0	N	1.0	3.0	1	N	N	N	Y
2013.0	4.0	2.0	2.0	M	N	N	N	N	N	36.0	V	8.0	2.0	11.0	3.0	N	2.0	3.0	1	N	N	N	N
2013.0	6.0	1.0	2.0	F	N	N	N	N	N	122.0	V	5.0	8.0	9.0	1.0	N	1.0	11.0	1	N	N	N	N
2013.0	2.0	2.0	3.0	F	N	N	N	N	N	33.0	V	6.0	2.0	9.0	2.0	N	1.0	3.0	1	N	N	N	N
2013.0	3.0	1.0	3.0	M	N	N	N	N	N	108.0	V	5.0	8.0	8.0	2.0	N	2.0	11.0	1	N	N	N	N
2013.0	3.0	7.0	3.0	F	N	N	N	N	N	96.0	C	7.0	2.0	10.0	3.0	N	1.0	3.0	1	N	N	N	N
2013.0	6.0	7.0	4.0	M	N	N	N	N	N	52.0	C	7.0	1.0	10.0	4.0	N	2.0	7.0	1	Y	Y	N	N
2013.0	4.0	2.0	2.0	F	N	N	N	N	N	283.0	V	6.0	6.0	7.0	3.0	N	2.0	11.0	1	N	N	N	N
2013.0	4.0	1.0	4.0	M	N	N	N	N	N	79.0	V	8.0	1.0	10.0	3.0	N	1.0	5.0	1	N	N	N	N
2013.0	3.0	2.0	2.0	M	Y	N	N	N	N	112.0	V	4.0	2.0	8.0	1.0	N	2.0	6.0	1	N	N	N	N
2013.0	3.0	2.0	4.0	F	N	N	N	N	N	27.0	V	6.0	8.0	9.0	1.0	N	1.0	11.0	1	N	N	N	N
2013.0	4.0	2.0	3.0	F	N	N	N	N	N	59.0	C	8.0	8.0	10.0	2.0	N	1.0	10.0	1	N	N	N	N
2013.0	3.0	1.0	3.0	M	N	N	N	N	N	65.0	V	8.0	1.0	13.0	1.0	N	2.0	4.0	1	N	N	N	N
2013.0	3.0	1.0	4.0	F	N	N	N	N	N	120.0	V	6.0	8.0	9.0	2.0	N	3.0	11.0	1	Y	Y	N	N
2013.0	4.0	1.0	4.0	M	N	N	N	N	N	21.0	V	8.0	1.0	8.0	2.0	N	1.0	5.0	1	Y	Y	N	N
2013.0	5.0	1.0	3.0	M	N	N	N	N	N	103.0	V	7.0	1.0	9.0	3.0	N	3.0	5.0	1	Y	Y	N	Y
2013.0	3.0	2.0	4.0	M	N	N	N	N	N	19.0	C	5.0	2.0	8.0	1.0	N	1.0	3.0	1	N	N	N	N
2013.0	2.0	1.0	3.0	M	N	N	N	N	N	331.0	V	9.0	8.0	10.0	1.0	N	1.0	2.0	1	N	N	N	N
2013.0	4.0	1.0	4.0	M	N	N	N	N	N	157.0	V	5.0	1.0	7.0	4.0	N	2.0	5.0	1	N	N	N	Y
2013.0	5.0	1.0	3.0	M	N	N	N	N	N	112.0	V	10.0	8.0	10.0	6.0	N	1.0	11.0	1	N	N	N	N
2013.0	3.0	1.0	3.0	M	N	N	N	N	N	112.0	V	9.0	8.0	9.0	4.0	N	1.0	5.0	1	Y	N	N	Y
2013.0	5.0	1.0	6.0	F	N	N	N	N	N	63.0	V	6.0	1.0	9.0	2.0	N	1.0	6.0	1	N	N	N	Y
2013.0	2.0	1.0	2.0	M	N	N	N	N	N	23.0	V	6.0	1.0	9.0	1.0	N	1.0	2.0	1	N	N	N	N
2013.0	5.0	2.0	6.0	M	Y	N	N	N	N	29.0	V	6.0	2.0	9.0	2.0	N	5.0	7.0	1	N	N	N	N
2013.0	4.0	7.0	3.0	M	N	N	N	N	N	150.0	V	5.0	7.0	9.0	6.0	N	1.0	5.0	1	N	N	N	Y
2013.0	4.0	1.0	4.0	F	N	Y	N	N	N	67.0	V	6.0	1.0	8.0	1.0	N	2.0	3.0	1	N	N	N	N
2013.0	3.0	2.0	4.0	M	N	N	N	N	N	29.0	V	8.0	2.0	8.0	2.0	N	1.0	3.0	1	N	N	N	N
2013.0	3.0	2.0	4.0	F	N	Y	N	N	N	55.0	V	8.0	4.0	9.0	2.0	N	2.0	3.0	1	N	N	N	N
2013.0	3.0	2.0	3.0	M	Y	N	N	N	N	171.0	C	6.0	2.0	7.0	3.0	N	1.0	3.0	1	N	N	N	N
2013.0	4.0	1.0	4.0	M	N	N	N	N	N	282.0	V	5.0	1.0	7.0	3.0	N	2.0	4.0	1	Y	Y	N	Y
2013.0	3.0	1.0	3.0	M	N	N	N	N	N	18.0	C	8.0	8.0	10.0	1.0	N	1.0	11.0	1	N	N	N	N
2013.0	3.0	2.0	3.0	M	N	N	N	N	N	82.0	C	7.0	8.0	9.0	4.0	N	5.0	11.0	1	N	N	N	N
2013.0	3.0	2.0	4.0	M	N	N	N	N	N	30.0	V	6.0	2.0	9.0	3.0	N	1.0	3.0	1	N	N	N	N
2013.0	4.0	2.0	9.0	F	N	N	N	N	N	273.0	C	6.0	2.0	7.0	6.0	N	1.0	3.0	1	N	N	N	N
2013.0	3.0	1.0	4.0	M	N	N	N	N	N	41.0	V	6.0	1.0	9.0	1.0	N	2.0	4.0	1	N	N	N	N
2013.0	6.0	2.0	3.0	F	N	N	N	N	N	73.0	C	6.0	8.0	9.0	1.0	N	1.0	9.0	1	N	N	N	N
2013.0	3.0	2.0	2.0	M	N	N	N	N	N	99.0	C	7.0	2.0	9.0	1.0	N	1.0	9.0	1	N	N	N	N
2013.0	4.0	8.0	5.0	M	N	N	N	N	N	82.0	V	6.0	1.0	9.0	2.0	N	1.0	4.0	1	N	N	N	Y
2013.0	7.0	7.0	6.0	F	N	N	N	N	N	145.0	C	10.0	1.0	8.0	4.0	N	2.0	8.0	1	N	N	N	Y
2013.0	6.0	1.0	5.0	M	N	N	N	N	N	106.0	C	10.0	1.0	11.0	3.0	N	1.0	6.0	1	N	N	N	N
2013.0	5.0	1.0	4.0	M	N	N	N	N	N	33.0	C	5.0	1.0	8.0	2.0	N	2.0	4.0	1	N	N	N	Y
2013.0	5.0	1.0	8.0	F	N	N	N	N	N	114.0	V	7.0	8.0	9.0	2.0	N	5.0	6.0	1	N	N	N	Y
2013.0	3.0	1.0	3.0	F	N	N	N	N	N	104.0	V	9.0	1.0	9.0	2.0	N	1.0	4.0	1	N	N	N	N
2013.0	3.0	2.0	2.0	M	Y	N	N	N	N	137.0	V	2.0	8.0	2.0	2.0	N	2.0	11.0	1	N	N	N	N
2013.0	2.0	7.0	3.0	M	N	N	N	N	N	167.0	C	8.0	1.0	11.0	2.0	N	1.0	3.0	1	N	N	N	N
2013.0	5.0	1.0	6.0	F	N	N	N	N	N	191.0	C	9.0	1.0	11.0	1.0	N	1.0	5.0	1	N	N	N	Y
2013.0	4.0	1.0	4.0	F	N	N	N	N	N	8.0	C	9.0	2.0	8.0	3.0	N	1.0	7.0	1	N	N	N	N
2013.0	4.0	1.0	5.0	F	N	N	N	N	N	128.0	C	7.0	8.0	9.0	4.0	N	1.0	5.0	1	Y	Y	N	N
2013.0	5.0	7.0	4.0	M	Y	U	U	U	U	64.0	C	5.0	7.0	7.0	8.0	U	2.0	10.0	1	Y	Y	U	N
2013.0	3.0	1.0	3.0	F	N	N	N	N	N	31.0	V	6.0	1.0	8.0	2.0	N	2.0	3.0	1	Y	N	N	N
2013.0	3.0	2.0	2.0	M	N	Y	N	N	N	47.0	V	5.0	8.0	8.0	2.0	N	1.0	11.0	1	N	N	N	N
2013.0	2.0	2.0	3.0	M	N	N	N	N	N	128.0	V	7.0	2.0	9.0	2.0	N	1.0	2.0	1	N	N	N	N
2013.0	3.0	2.0	2.0	F	N	N	N	N	N	66.0	V	8.0	2.0	8.0	4.0	N	1.0	3.0	1	N	N	N	N
2013.0	3.0	7.0	3.0	M	N	N	N	N	N	111.0	V	5.0	2.0	9.0	2.0	N	1.0	4.0	1	N	N	N	N
2013.0	4.0	1.0	3.0	M	N	N	N	N	N	155.0	C	5.0	1.0	8.0	2.0	N	1.0	6.0	1	N	N	N	Y
2013.0	5.0	1.0	7.0	M	Y	N	N	N	N	84.0	V	5.0	1.0	8.0	1.0	N	1.0	5.0	1	N	N	N	Y
2013.0	5.0	1.0	4.0	M	N	N	N	N	N	78.0	V	8.0	1.0	10.0	2.0	N	1.0	5.0	1	N	N	N	N
2013.0	4.0	2.0	4.0	M	N	N	N	N	N	51.0	C	7.0	2.0	10.0	3.0	N	1.0	6.0	1	N	N	N	N
2013.0	3.0	2.0	3.0	M	Y	N	N	N	N	93.0	C	4.0	8.0	6.0	5.0	N	2.0	11.0	1	N	N	N	N
2013.0	4.0	2.0	3.0	M	N	N	N	N	N	47.0	V	6.0	1.0	10.0	3.0	N	3.0	4.0	1	Y	Y	N	Y
2013.0	3.0	8.0	2.0	F	N	N	N	N	N	52.0	C	7.0	2.0	10.0	1.0	N	1.0	3.0	1	N	N	N	N
2013.0	4.0	2.0	3.0	F	N	N	N	N	N	76.0	V	6.0	8.0	8.0	4.0	N	2.0	11.0	1	N	N	N	N
2013.0	3.0	2.0	5.0	M	Y	N	N	N	N	20.0	C	6.0	2.0	7.0	4.0	N	1.0	3.0	1	N	N	N	N
2013.0	4.0	1.0	6.0	M	N	N	N	N	N	95.0	C	6.0	3.0	10.0	2.0	N	1.0	4.0	1	N	N	N	Y
2013.0	4.0	2.0	3.0	F	Y	N	N	N	N	118.0	C	5.0	2.0	7.0	2.0	N	1.0	3.0	1	Y	Y	N	N
2013.0	3.0	1.0	3.0	M	N	N	N	N	N	92.0	V	7.0	8.0	10.0	9.0	N	1.0	11.0	1	N	N	N	N
2013.0	3.0	2.0	3.0	F	N	N	N	N	N	47.0	V	6.0	2.0	9.0	3.0	N	1.0	3.0	1	N	N	N	N
2013.0	3.0	2.0	6.0	F	N	N	N	N	N	102.0	V	7.0	2.0	10.0	2.0	N	1.0	3.0	1	N	N	N	Y
2013.0	2.0	7.0	2.0	M	N	N	N	N	N	213.0	C	5.0	7.0	10.0	1.0	N	2.0	11.0	1	N	N	N	N
2013.0	2.0	1.0	2.0	M	N	N	N	N	N	30.0	C	8.0	1.0	10.0	1.0	N	2.0	2.0	1	N	N	N	N
2013.0	3.0	2.0	3.0	F	N	Y	N	N	N	67.0	V	7.0	8.0	9.0	2.0	N	3.0	3.0	1	Y	Y	N	N
2013.0	6.0	1.0	5.0	M	N	N	N	N	N	70.0	V	4.0	8.0	7.0	5.0	N	1.0	11.0	1	Y	Y	N	N
2013.0	2.0	2.0	3.0	M	Y	N	N	N	N	61.0	V	5.0	8.0	8.0	1.0	N	1.0	11.0	1	N	N	N	N
2013.0	4.0	1.0	4.0	M	N	N	N	N	N	50.0	V	6.0	1.0	8.0	2.0	N	2.0	5.0	1	Y	Y	N	Y
2013.0	3.0	2.0	3.0	M	N	N	N	N	N	33.0	V	9.0	2.0	9.0	1.0	N	1.0	3.0	1	N	N	N	N
2013.0	5.0	7.0	4.0	M	N	N	N	N	N	299.0	V	7.0	7.0	10.0	3.0	N	1.0	5.0	1	N	N	N	N
2013.0	5.0	1.0	3.0	M	N	N	N	N	N	10.0	C	6.0	8.0	8.0	5.0	N	1.0	11.0	1	Y	Y	N	Y
2013.0	3.0	2.0	3.0	F	N	N	N	N	N	139.0	V	8.0	2.0	9.0	2.0	N	1.0	6.0	1	N	N	N	N
2013.0	4.0	1.0	2.0	M	N	N	N	N	N	104.0	V	6.0	1.0	8.0	2.0	N	1.0	3.0	1	N	N	N	N
2013.0	3.0	1.0	3.0	M	N	N	N	N	N	160.0	V	6.0	8.0	8.0	5.0	N	1.0	4.0	1	Y	Y	N	N
2013.0	2.0	7.0	2.0	F	N	N	N	N	N	87.0	V	7.0	1.0	11.0	1.0	N	2.0	2.0	1	N	N	N	N
2013.0	7.0	2.0	3.0	F	N	N	N	N	N	45.0	C	7.0	2.0	11.0	4.0	N	2.0	6.0	1	Y	Y	N	N
2013.0	4.0	2.0	4.0	M	Y	N	N	N	N	132.0	V	5.0	2.0	7.0	2.0	N	2.0	4.0	1	N	N	N	N
2013.0	6.0	2.0	3.0	M	N	N	N	N	N	35.0	V	6.0	2.0	10.0	2.0	N	1.0	5.0	1	N	N	N	N
2013.0	3.0	1.0	4.0	F	N	Y	N	N	N	151.0	V	7.0	8.0	10.0	3.0	N	1.0	11.0	1	Y	Y	N	N
2013.0	5.0	2.0	3.0	M	N	N	N	N	N	36.0	V	6.0	2.0	7.0	2.0	N	2.0	7.0	1	N	N	N	N
2013.0	3.0	1.0	3.0	F	N	N	N	N	N	75.0	V	10.0	8.0	8.0	2.0	N	2.0	4.0	1	N	N	N	Y
2013.0	4.0	1.0	3.0	F	N	N	N	N	N	12.0	V	7.0	1.0	10.0	2.0	N	2.0	4.0	1	N	N	N	N
2013.0	4.0	2.0	7.0	M	N	N	N	N	N	109.0	C	9.0	2.0	9.0	4.0	N	1.0	6.0	1	N	N	N	Y
2013.0	4.0	1.0	3.0	M	Y	Y	N	N	N	34.0	C	4.0	8.0	6.0	2.0	N	1.0	11.0	1	Y	Y	N	N
2013.0	4.0	2.0	6.0	F	N	N	N	N	N	59.0	C	7.0	2.0	7.0	3.0	N	1.0	7.0	1	N	N	N	Y
2013.0	4.0	1.0	4.0	F	N	N	N	N	N	130.0	C	7.0	1.0	9.0	1.0	N	1.0	5.0	1	N	N	N	N
2013.0	3.0	1.0	2.0	M	Y	N	N	N	N	37.0	V	2.0	8.0	5.0	1.0	N	5.0	11.0	1	Y	Y	N	N
2013.0	5.0	1.0	3.0	M	N	N	N	N	N	92.0	V	6.0	1.0	7.0	2.0	N	1.0	7.0	1	N	N	N	Y
2013.0	4.0	7.0	4.0	M	N	N	N	N	N	137.0	V	6.0	1.0	7.0	4.0	N	3.0	4.0	1	Y	Y	N	N
2013.0	4.0	1.0	4.0	M	N	N	N	N	N	72.0	V	5.0	1.0	8.0	2.0	N	1.0	4.0	1	N	N	N	Y
2013.0	6.0	1.0	3.0	M	N	N	N	N	N	190.0	V	8.0	1.0	10.0	5.0	N	1.0	6.0	1	Y	N	N	Y
2013.0	5.0	1.0	3.0	F	Y	N	N	N	N	51.0	V	6.0	1.0	7.0	2.0	N	5.0	8.0	1	N	N	N	N
2013.0	3.0	1.0	2.0	M	Y	N	N	N	N	99.0	C	5.0	1.0	9.0	2.0	N	1.0	4.0	1	Y	Y	N	N
2013.0	3.0	1.0	4.0	M	N	N	N	N	N	114.0	C	7.0	1.0	10.0	1.0	N	1.0	4.0	1	N	N	N	N
2013.0	3.0	1.0	3.0	F	N	N	N	N	N	68.0	C	6.0	8.0	8.0	1.0	N	1.0	11.0	1	N	N	N	N
2013.0	4.0	2.0	2.0	F	N	N	N	N	N	70.0	V	5.0	2.0	7.0	4.0	N	4.0	5.0	1	N	N	N	N
2013.0	3.0	1.0	3.0	M	N	N	N	N	N	117.0	V	6.0	2.0	9.0	2.0	N	1.0	9.0	1	N	N	N	N
2013.0	3.0	2.0	2.0	M	N	N	N	N	N	42.0	V	5.0	2.0	8.0	4.0	N	1.0	4.0	1	N	N	N	N
2013.0	3.0	2.0	2.0	F	N	N	N	N	N	28.0	C	8.0	8.0	9.0	2.0	N	1.0	11.0	1	Y	Y	N	N
2013.0	4.0	2.0	3.0	F	N	N	N	N	N	68.0	C	8.0	2.0	9.0	2.0	N	1.0	4.0	1	N	N	N	N
2013.0	2.0	7.0	2.0	M	N	N	N	N	N	47.0	V	8.0	7.0	10.0	2.0	N	3.0	3.0	1	N	N	N	N
2013.0	4.0	1.0	2.0	M	N	N	N	N	N	212.0	C	10.0	8.0	10.0	2.0	N	1.0	11.0	1	N	N	N	N
2013.0	5.0	1.0	6.0	F	N	N	N	N	N	66.0	V	10.0	1.0	10.0	4.0	N	2.0	6.0	1	N	N	N	Y
2013.0	2.0	8.0	2.0	M	N	N	N	N	N	269.0	V	8.0	1.0	10.0	2.0	N	2.0	3.0	1	N	N	N	N
2013.0	4.0	1.0	6.0	F	N	N	N	N	N	109.0	V	5.0	1.0	7.0	5.0	N	5.0	5.0	1	U	U	N	N
2013.0	4.0	1.0	5.0	F	N	N	N	N	N	137.0	C	7.0	8.0	7.0	3.0	N	1.0	11.0	1	U	U	N	N
2013.0	3.0	2.0	4.0	F	N	N	N	N	N	60.0	V	7.0	2.0	8.0	2.0	N	4.0	5.0	1	U	U	N	N
2013.0	3.0	1.0	4.0	M	U	U	U	U	U	131.0	V	4.0	1.0	6.0	9.0	U	5.0	4.0	1	U	U	U	N
2013.0	3.0	2.0	2.0	M	N	N	N	N	N	26.0	C	3.0	2.0	9.0	1.0	N	1.0	3.0	1	N	N	N	N
2013.0	3.0	1.0	1.0	F	Y	N	N	N	N	43.0	V	7.0	1.0	10.0	2.0	N	1.0	3.0	1	Y	Y	N	Y
2013.0	4.0	1.0	6.0	M	N	N	N	N	N	54.0	V	7.0	1.0	9.0	1.0	N	5.0	4.0	1	N	N	N	N
2013.0	4.0	8.0	3.0	F	U	N	N	N	N	150.0	C	6.0	8.0	9.0	1.0	N	1.0	11.0	1	U	U	N	N
2013.0	5.0	1.0	7.0	F	N	N	N	N	N	58.0	V	6.0	1.0	9.0	3.0	N	5.0	5.0	1	N	N	N	Y
2013.0	5.0	2.0	4.0	M	N	N	N	N	N	19.0	V	7.0	2.0	9.0	3.0	N	1.0	5.0	1	N	N	N	Y
2013.0	3.0	1.0	9.0	F	N	N	N	N	N	44.0	V	6.0	1.0	8.0	3.0	N	2.0	3.0	1	N	N	N	N
2013.0	3.0	2.0	4.0	M	N	N	N	N	N	149.0	C	7.0	2.0	8.0	1.0	N	1.0	3.0	1	N	N	N	N
2013.0	3.0	1.0	3.0	M	N	N	N	N	N	109.0	C	6.0	1.0	8.0	4.0	N	2.0	6.0	1	Y	Y	N	N
2013.0	3.0	1.0	4.0	F	N	N	N	N	N	135.0	V	6.0	1.0	8.0	3.0	N	1.0	3.0	1	N	N	N	Y
2013.0	3.0	1.0	2.0	F	N	N	N	N	N	74.0	V	6.0	8.0	10.0	2.0	N	1.0	11.0	1	N	N	N	N
2013.0	7.0	1.0	6.0	M	N	N	N	N	N	17.0	V	7.0	1.0	9.0	2.0	N	1.0	7.0	1	N	N	N	Y
2013.0	4.0	2.0	5.0	F	N	N	N	N	N	85.0	V	5.0	8.0	8.0	2.0	N	1.0	11.0	1	U	U	N	N
2013.0	4.0	2.0	2.0	F	N	N	N	N	N	17.0	V	6.0	2.0	8.0	1.0	N	1.0	4.0	1	Y	Y	N	N
2013.0	3.0	2.0	2.0	M	N	N	N	N	N	41.0	V	6.0	8.0	8.0	2.0	N	5.0	11.0	1	Y	Y	N	N
2013.0	3.0	1.0	3.0	M	N	N	N	N	N	142.0	V	6.0	1.0	8.0	3.0	N	1.0	3.0	1	U	U	N	N
2013.0	3.0	2.0	4.0	M	N	N	N	N	N	50.0	C	7.0	2.0	9.0	2.0	N	2.0	3.0	1	N	N	N	N
2013.0	3.0	8.0	9.0	F	Y	N	N	N	N	310.0	V	2.0	2.0	3.0	4.0	N	4.0	5.0	1	Y	Y	N	N
2013.0	3.0	1.0	4.0	M	N	N	N	N	N	67.0	V	8.0	1.0	10.0	2.0	N	1.0	3.0	1	U	U	N	N
2013.0	3.0	8.0	3.0	F	N	N	N	N	N	97.0	C	5.0	8.0	8.0	5.0	N	2.0	11.0	1	N	N	N	Y
2013.0	3.0	2.0	3.0	M	Y	N	N	N	N	34.0	V	4.0	2.0	6.0	2.0	N	1.0	3.0	1	N	N	N	N
2013.0	4.0	1.0	3.0	M	N	N	N	N	N	49.0	C	10.0	1.0	7.0	3.0	N	2.0	5.0	1	N	N	N	N
2013.0	4.0	2.0	4.0	F	N	N	N	N	N	20.0	V	8.0	8.0	9.0	2.0	N	1.0	11.0	1	Y	Y	N	N
2013.0	2.0	2.0	3.0	F	N	N	N	N	N	35.0	C	8.0	2.0	10.0	1.0	N	1.0	3.0	1	Y	U	N	N
2013.0	3.0	2.0	3.0	M	N	N	N	N	N	99.0	V	7.0	2.0	10.0	3.0	N	1.0	3.0	1	N	N	N	N
2013.0	3.0	2.0	2.0	F	N	N	N	N	N	123.0	V	8.0	2.0	9.0	2.0	N	1.0	3.0	1	Y	Y	N	N
2013.0	2.0	1.0	3.0	M	N	N	N	N	N	90.0	V	8.0	1.0	6.0	1.0	N	2.0	5.0	1	N	N	N	N
2013.0	6.0	1.0	9.0	F	N	N	N	N	N	16.0	C	7.0	1.0	11.0	2.0	N	1.0	7.0	1	N	N	N	Y
2013.0	4.0	1.0	6.0	F	Y	N	N	N	N	171.0	C	6.0	1.0	7.0	3.0	N	1.0	4.0	1	N	N	N	Y
2013.0	4.0	1.0	3.0	M	N	N	N	N	N	218.0	V	7.0	1.0	9.0	2.0	N	1.0	4.0	1	Y	Y	N	Y
2013.0	3.0	2.0	3.0	F	Y	N	N	N	N	220.0	V	3.0	2.0	3.0	2.0	N	4.0	3.0	1	N	N	N	N
2013.0	3.0	1.0	3.0	F	N	N	N	N	N	255.0	V	9.0	1.0	8.0	3.0	N	3.0	4.0	1	Y	N	N	N
2013.0	4.0	1.0	5.0	M	N	N	N	N	N	135.0	V	6.0	8.0	7.0	3.0	N	3.0	11.0	1	Y	Y	N	Y
2013.0	3.0	1.0	2.0	M	U	N	N	N	N	48.0	C	6.0	8.0	7.0	2.0	N	1.0	11.0	1	Y	Y	N	N
2013.0	1.0	2.0	2.0	M	N	N	N	N	N	47.0	V	3.0	8.0	9.0	1.0	N	2.0	11.0	1	N	N	N	N
2013.0	3.0	1.0	3.0	M	Y	Y	N	N	N	160.0	V	2.0	2.0	3.0	1.0	Y	1.0	5.0	1	Y	Y	N	N
2013.0	5.0	2.0	4.0	M	N	N	N	N	N	106.0	V	6.0	2.0	8.0	6.0	N	1.0	6.0	1	N	N	N	N
2013.0	3.0	1.0	2.0	M	N	N	N	N	N	24.0	C	6.0	1.0	9.0	3.0	N	1.0	3.0	1	Y	Y	N	Y
2013.0	3.0	1.0	1.0	M	N	Y	N	N	N	28.0	V	7.0	8.0	9.0	2.0	N	2.0	11.0	1	N	N	N	N
2013.0	4.0	7.0	3.0	F	N	N	N	N	N	150.0	V	7.0	7.0	8.0	3.0	N	2.0	4.0	1	N	N	N	Y
2013.0	5.0	1.0	2.0	M	N	N	N	N	N	75.0	V	8.0	8.0	10.0	8.0	N	4.0	11.0	1	U	U	N	N
2013.0	4.0	1.0	4.0	F	N	N	N	N	N	19.0	V	7.0	1.0	9.0	2.0	N	3.0	5.0	1	N	N	N	N
2013.0	5.0	2.0	3.0	M	Y	N	N	N	N	121.0	V	5.0	8.0	6.0	5.0	N	2.0	11.0	1	U	U	N	N
2013.0	4.0	1.0	5.0	F	N	N	N	N	N	32.0	V	7.0	1.0	9.0	1.0	N	1.0	4.0	1	U	U	N	Y
2013.0	3.0	7.0	6.0	M	N	N	N	N	N	50.0	V	5.0	7.0	9.0	3.0	N	1.0	11.0	1	N	N	N	N
2013.0	3.0	7.0	2.0	F	U	U	U	U	U	258.0	C	6.0	7.0	9.0	3.0	U	2.0	4.0	1	N	N	U	N
2013.0	3.0	1.0	9.0	F	N	N	N	N	N	168.0	C	7.0	1.0	11.0	2.0	N	2.0	3.0	1	N	N	N	N
2013.0	3.0	2.0	4.0	M	N	N	N	N	N	103.0	V	6.0	2.0	9.0	2.0	N	2.0	3.0	1	N	N	N	N
2013.0	4.0	1.0	4.0	M	U	N	N	N	N	41.0	C	7.0	1.0	11.0	2.0	N	5.0	4.0	1	N	N	N	N
2013.0	2.0	2.0	3.0	F	N	N	N	N	N	81.0	C	9.0	2.0	10.0	1.0	N	5.0	2.0	1	N	N	N	N
2013.0	3.0	2.0	2.0	F	N	Y	N	N	N	69.0	V	3.0	8.0	5.0	3.0	Y	2.0	11.0	1	U	U	N	N
2013.0	4.0	7.0	9.0	M	N	N	N	N	N	199.0	V	7.0	7.0	10.0	2.0	N	2.0	4.0	1	N	N	N	Y
2013.0	3.0	2.0	3.0	M	Y	N	N	N	N	76.0	C	3.0	2.0	6.0	1.0	N	5.0	3.0	1	N	N	N	N
2013.0	4.0	2.0	2.0	M	N	N	N	N	N	47.0	C	7.0	8.0	8.0	2.0	N	1.0	11.0	1	N	N	N	N
2013.0	3.0	1.0	3.0	M	N	N	N	N	N	68.0	C	7.0	1.0	9.0	3.0	N	5.0	3.0	1	Y	Y	N	N
2013.0	3.0	1.0	2.0	F	N	N	N	N	N	62.0	V	5.0	8.0	9.0	2.0	N	2.0	11.0	1	Y	Y	N	N
2013.0	4.0	1.0	4.0	F	N	N	N	N	N	113.0	C	8.0	1.0	10.0	4.0	N	1.0	6.0	1	Y	Y	N	Y
2013.0	5.0	1.0	6.0	F	N	N	N	N	N	96.0	V	8.0	8.0	9.0	3.0	N	2.0	5.0	1	N	N	N	Y
2013.0	5.0	2.0	3.0	F	N	N	N	N	N	192.0	C	6.0	2.0	7.0	3.0	N	1.0	6.0	1	Y	Y	N	N
2013.0	2.0	2.0	2.0	M	N	Y	N	N	N	141.0	V	5.0	8.0	9.0	2.0	N	4.0	11.0	1	Y	Y	N	N
2013.0	3.0	1.0	3.0	M	N	N	N	N	N	41.0	V	7.0	1.0	11.0	1.0	N	1.0	4.0	1	Y	Y	N	Y
2013.0	3.0	2.0	3.0	F	N	N	N	N	N	95.0	C	8.0	2.0	8.0	3.0	N	2.0	6.0	1	N	N	N	N
2013.0	5.0	7.0	6.0	F	N	N	N	N	N	116.0	C	4.0	1.0	6.0	3.0	N	5.0	5.0	1	N	N	N	Y
2013.0	3.0	1.0	3.0	M	N	N	N	N	N	232.0	V	7.0	1.0	9.0	3.0	N	2.0	3.0	1	Y	Y	N	N
2013.0	5.0	2.0	6.0	M	Y	N	N	N	N	313.0	V	5.0	2.0	8.0	2.0	N	1.0	5.0	1	N	N	N	Y
2013.0	5.0	1.0	6.0	M	N	N	N	N	N	88.0	V	7.0	1.0	11.0	5.0	N	2.0	4.0	1	Y	Y	N	Y
2013.0	4.0	1.0	3.0	M	Y	N	N	N	N	141.0	C	4.0	8.0	5.0	2.0	Y	2.0	11.0	1	N	N	N	N
2013.0	3.0	2.0	3.0	F	N	N	N	N	N	136.0	V	10.0	8.0	8.0	1.0	N	1.0	11.0	1	U	Y	N	N
2013.0	1.0	7.0	1.0	F	U	N	N	N	N	68.0	V	8.0	7.0	10.0	1.0	N	5.0	11.0	1	N	N	N	N
2013.0	3.0	2.0	9.0	M	N	N	N	N	N	30.0	V	6.0	8.0	7.0	1.0	N	3.0	11.0	1	N	N	N	N
2013.0	4.0	7.0	6.0	M	N	N	N	N	N	285.0	V	8.0	7.0	9.0	2.0	N	1.0	3.0	1	N	N	N	Y
2013.0	3.0	2.0	4.0	M	N	N	N	N	N	105.0	V	7.0	8.0	8.0	1.0	N	2.0	3.0	1	U	U	N	N
2013.0	5.0	2.0	6.0	F	N	N	N	N	N	87.0	V	6.0	8.0	8.0	3.0	N	1.0	6.0	1	Y	Y	N	N
2013.0	3.0	8.0	3.0	M	Y	N	N	N	N	54.0	C	6.0	8.0	8.0	2.0	N	5.0	4.0	1	Y	Y	N	N
2013.0	4.0	2.0	3.0	F	N	U	U	U	U	174.0	V	6.0	2.0	9.0	2.0	U	5.0	4.0	1	N	N	U	N
2013.0	4.0	1.0	4.0	F	N	N	N	N	N	80.0	V	5.0	1.0	6.0	4.0	N	1.0	4.0	1	Y	Y	N	Y
2013.0	5.0	1.0	3.0	M	N	U	U	U	U	153.0	V	6.0	1.0	9.0	3.0	U	5.0	5.0	1	Y	Y	U	N
2013.0	2.0	2.0	3.0	F	Y	N	N	N	N	111.0	C	3.0	8.0	4.0	2.0	N	2.0	11.0	1	U	U	N	N
2013.0	3.0	2.0	3.0	M	N	N	N	N	N	46.0	V	7.0	8.0	9.0	2.0	N	1.0	3.0	1	U	U	N	N
2013.0	4.0	2.0	3.0	F	Y	N	N	N	N	32.0	V	5.0	2.0	7.0	2.0	N	1.0	4.0	1	U	U	N	N
2013.0	3.0	2.0	4.0	F	N	N	N	N	N	129.0	V	7.0	2.0	10.0	3.0	N	1.0	3.0	1	N	N	N	Y
2013.0	3.0	2.0	3.0	M	N	N	N	N	N	78.0	V	5.0	8.0	8.0	3.0	N	2.0	11.0	1	N	N	N	N
2013.0	5.0	2.0	4.0	M	N	N	N	N	N	112.0	C	5.0	8.0	7.0	3.0	N	1.0	11.0	1	N	N	N	N
2013.0	3.0	2.0	3.0	M	N	N	N	N	N	20.0	C	3.0	8.0	7.0	2.0	N	4.0	11.0	1	N	N	N	N
2013.0	3.0	1.0	3.0	F	N	N	N	N	N	19.0	V	6.0	8.0	9.0	1.0	N	1.0	11.0	1	Y	N	N	N
2013.0	3.0	1.0	4.0	F	N	N	N	N	N	141.0	V	10.0	1.0	7.0	2.0	N	1.0	5.0	1	N	N	N	Y
2013.0	4.0	2.0	3.0	M	Y	N	N	N	N	95.0	C	6.0	2.0	3.0	4.0	N	5.0	5.0	1	N	N	N	Y
2013.0	4.0	2.0	4.0	M	N	N	N	N	N	28.0	C	7.0	2.0	10.0	5.0	N	1.0	4.0	1	N	N	N	Y
2013.0	5.0	2.0	3.0	F	Y	N	N	N	N	153.0	C	4.0	8.0	4.0	4.0	N	1.0	11.0	1	U	U	N	N
2013.0	4.0	1.0	3.0	M	U	N	N	N	N	89.0	V	7.0	1.0	10.0	3.0	N	5.0	5.0	1	Y	Y	N	Y
2013.0	5.0	1.0	3.0	F	N	N	N	N	N	156.0	V	10.0	1.0	9.0	3.0	N	1.0	5.0	1	N	N	N	Y
2013.0	3.0	2.0	4.0	M	N	N	N	N	N	156.0	C	6.0	8.0	8.0	2.0	N	2.0	3.0	1	U	U	N	N
2013.0	3.0	1.0	3.0	M	Y	N	N	N	N	67.0	V	4.0	1.0	8.0	2.0	N	5.0	3.0	1	N	N	N	Y
2013.0	3.0	2.0	4.0	F	Y	N	N	N	N	98.0	C	5.0	8.0	5.0	4.0	N	2.0	11.0	1	N	N	N	N
2013.0	5.0	1.0	4.0	M	N	N	N	N	N	227.0	V	7.0	1.0	8.0	4.0	N	2.0	4.0	1	N	N	N	N
2013.0	3.0	2.0	4.0	F	N	N	N	N	N	127.0	C	8.0	2.0	9.0	1.0	N	1.0	3.0	1	N	N	N	N
2013.0	3.0	1.0	3.0	M	N	N	N	N	N	51.0	V	8.0	8.0	8.0	2.0	N	1.0	11.0	1	U	U	N	N
2013.0	2.0	8.0	4.0	F	N	N	N	N	N	256.0	V	6.0	8.0	9.0	1.0	N	2.0	3.0	1	U	U	N	N
2013.0	3.0	1.0	4.0	M	N	N	N	N	N	101.0	V	6.0	8.0	8.0	4.0	N	2.0	6.0	1	Y	Y	N	N
2013.0	5.0	2.0	5.0	F	U	U	U	U	U	93.0	V	99.0	8.0	7.0	6.0	U	5.0	11.0	1	N	N	U	N
2013.0	2.0	8.0	2.0	M	N	N	N	N	N	73.0	V	8.0	8.0	10.0	1.0	N	3.0	11.0	1	N	N	N	N
2013.0	5.0	2.0	4.0	F	N	N	N	N	N	110.0	C	7.0	2.0	9.0	2.0	N	1.0	5.0	1	N	N	N	N
2013.0	4.0	2.0	4.0	F	N	N	N	N	N	178.0	C	7.0	2.0	10.0	4.0	N	2.0	4.0	1	N	N	N	N
2013.0	3.0	2.0	3.0	F	N	N	N	N	N	66.0	C	6.0	2.0	7.0	2.0	N	5.0	3.0	1	N	N	N	N
2013.0	6.0	1.0	2.0	M	N	N	N	N	N	77.0	V	6.0	8.0	8.0	3.0	N	2.0	11.0	1	Y	Y	N	Y
2013.0	2.0	8.0	1.0	M	N	N	N	N	N	87.0	V	7.0	2.0	10.0	1.0	N	5.0	2.0	1	N	N	N	N
2013.0	2.0	1.0	3.0	F	N	N	N	N	N	117.0	C	9.0	1.0	9.0	1.0	N	2.0	3.0	1	Y	U	N	N
2013.0	3.0	2.0	3.0	M	N	U	U	U	U	138.0	C	7.0	2.0	8.0	4.0	U	1.0	4.0	1	N	N	U	Y
2013.0	4.0	1.0	4.0	F	N	N	N	N	N	23.0	V	7.0	8.0	10.0	2.0	N	5.0	11.0	1	U	Y	N	Y
2013.0	3.0	2.0	3.0	F	N	N	N	N	N	130.0	C	6.0	8.0	8.0	2.0	N	2.0	11.0	1	N	N	N	N
2013.0	3.0	2.0	3.0	F	N	N	N	N	N	33.0	V	5.0	8.0	8.0	3.0	N	5.0	11.0	1	U	U	N	N
2013.0	4.0	2.0	3.0	F	N	N	N	N	N	27.0	V	7.0	1.0	8.0	9.0	N	4.0	4.0	1	N	N	N	Y
2013.0	3.0	2.0	4.0	M	Y	N	N	N	N	73.0	C	3.0	8.0	6.0	4.0	N	5.0	4.0	1	U	U	N	N
2013.0	3.0	2.0	9.0	M	N	N	N	N	N	61.0	C	7.0	8.0	9.0	2.0	N	2.0	11.0	1	Y	Y	N	N
2013.0	4.0	2.0	2.0	F	Y	N	N	N	N	80.0	V	6.0	8.0	7.0	5.0	N	3.0	11.0	1	Y	Y	N	Y
2013.0	3.0	2.0	4.0	M	U	U	U	U	U	45.0	V	8.0	2.0	8.0	4.0	U	5.0	3.0	1	N	N	U	N
2013.0	2.0	1.0	2.0	F	N	N	N	N	N	154.0	C	6.0	1.0	9.0	1.0	N	1.0	4.0	1	Y	Y	N	N
2013.0	3.0	1.0	2.0	F	N	N	N	N	N	245.0	U	7.0	8.0	8.0	3.0	N	5.0	11.0	1	N	N	N	N
2013.0	3.0	2.0	2.0	M	N	N	N	N	N	172.0	V	6.0	2.0	7.0	3.0	N	1.0	4.0	1	N	N	N	Y
2013.0	4.0	2.0	3.0	M	N	N	N	N	N	196.0	V	7.0	2.0	9.0	1.0	N	2.0	6.0	1	N	N	N	N
2013.0	2.0	8.0	3.0	M	N	N	N	N	N	47.0	V	9.0	2.0	10.0	1.0	N	2.0	2.0	1	N	N	N	N
2013.0	3.0	2.0	4.0	F	N	N	N	N	N	243.0	C	7.0	2.0	9.0	2.0	Y	2.0	5.0	1	N	N	N	N
2013.0	3.0	1.0	3.0	M	N	N	N	N	N	99.0	V	8.0	1.0	8.0	1.0	N	5.0	3.0	1	N	N	N	N
2013.0	6.0	1.0	3.0	F	N	U	U	U	U	81.0	C	5.0	8.0	7.0	1.0	U	2.0	11.0	1	Y	Y	U	N
2013.0	2.0	2.0	4.0	M	Y	Y	N	N	N	120.0	C	3.0	2.0	6.0	2.0	N	1.0	3.0	1	N	N	N	N
2013.0	4.0	7.0	3.0	M	Y	N	N	N	N	68.0	V	2.0	7.0	4.0	3.0	N	2.0	4.0	1	N	N	N	Y
2013.0	4.0	2.0	4.0	F	N	N	N	N	N	38.0	V	6.0	8.0	8.0	2.0	N	5.0	11.0	1	N	N	N	N
2013.0	3.0	2.0	3.0	F	Y	N	N	N	N	93.0	C	7.0	2.0	7.0	1.0	N	5.0	3.0	1	N	N	N	N
2013.0	3.0	2.0	3.0	M	Y	N	N	N	N	132.0	C	3.0	2.0	3.0	1.0	N	1.0	3.0	1	N	N	N	N
2013.0	4.0	1.0	4.0	F	N	N	N	N	N	66.0	V	6.0	1.0	9.0	3.0	N	2.0	6.0	1	Y	Y	N	N
2013.0	4.0	2.0	4.0	M	N	N	N	N	N	67.0	V	7.0	8.0	9.0	3.0	N	1.0	11.0	1	N	N	N	N
2013.0	3.0	1.0	3.0	M	N	N	N	N	N	66.0	C	7.0	2.0	8.0	5.0	N	1.0	4.0	1	N	N	N	Y
2013.0	4.0	1.0	3.0	M	N	N	N	N	N	42.0	V	6.0	8.0	8.0	2.0	N	1.0	11.0	1	Y	Y	N	N
2013.0	3.0	2.0	3.0	F	Y	N	N	N	N	60.0	V	3.0	8.0	4.0	1.0	N	5.0	3.0	1	N	N	N	N
2013.0	3.0	5.0	9.0	F	U	U	U	U	U	77.0	V	5.0	8.0	9.0	1.0	U	5.0	11.0	1	Y	Y	U	N
2013.0	3.0	5.0	9.0	M	U	U	U	U	U	92.0	V	8.0	6.0	8.0	4.0	U	5.0	3.0	1	Y	Y	U	Y
2013.0	5.0	5.0	9.0	M	U	U	U	U	U	77.0	C	8.0	8.0	11.0	5.0	U	5.0	5.0	1	Y	Y	U	Y
2013.0	5.0	1.0	9.0	F	U	U	U	U	U	58.0	C	3.0	8.0	5.0	2.0	U	5.0	5.0	1	Y	Y	U	Y
2013.0	5.0	7.0	9.0	M	U	U	U	U	U	29.0	V	7.0	7.0	9.0	3.0	U	5.0	4.0	1	Y	Y	U	N
2013.0	4.0	6.0	9.0	M	U	U	U	U	U	129.0	C	5.0	2.0	7.0	6.0	U	5.0	5.0	1	Y	Y	U	N
2013.0	3.0	5.0	9.0	F	U	U	U	U	U	95.0	C	6.0	5.0	9.0	2.0	U	5.0	3.0	1	Y	Y	U	Y
2013.0	3.0	4.0	9.0	F	U	U	U	U	U	59.0	V	10.0	8.0	9.0	2.0	U	5.0	11.0	1	Y	Y	U	Y
2013.0	5.0	6.0	9.0	F	U	U	U	U	U	97.0	V	5.0	6.0	11.0	3.0	U	5.0	10.0	1	Y	Y	U	N
2013.0	2.0	5.0	9.0	F	U	U	U	U	U	114.0	V	6.0	8.0	8.0	1.0	U	5.0	11.0	1	Y	Y	U	N
2013.0	4.0	6.0	9.0	M	U	U	U	U	U	130.0	V	4.0	8.0	6.0	2.0	U	5.0	4.0	1	Y	Y	U	N
2013.0	2.0	6.0	9.0	M	U	U	U	U	U	246.0	V	7.0	6.0	11.0	1.0	U	5.0	3.0	1	Y	Y	U	N
2013.0	2.0	1.0	9.0	F	U	U	U	U	U	42.0	V	5.0	8.0	9.0	1.0	U	5.0	3.0	1	Y	Y	U	Y
2013.0	4.0	1.0	6.0	F	N	N	N	N	N	159.0	C	6.0	1.0	9.0	3.0	N	1.0	4.0	1	N	N	N	Y
2013.0	6.0	1.0	3.0	F	N	N	N	N	N	159.0	V	6.0	1.0	8.0	3.0	N	1.0	3.0	1	Y	Y	N	Y
2013.0	5.0	7.0	7.0	F	N	N	N	N	N	113.0	V	5.0	2.0	8.0	1.0	N	1.0	8.0	1	N	N	N	Y
2013.0	4.0	1.0	4.0	F	N	N	N	N	N	205.0	V	8.0	1.0	10.0	2.0	N	1.0	6.0	1	N	N	N	Y
2013.0	2.0	2.0	2.0	F	Y	N	N	N	N	154.0	V	8.0	8.0	9.0	1.0	N	1.0	11.0	1	Y	N	N	N
2013.0	4.0	1.0	6.0	M	N	N	N	N	N	88.0	V	8.0	1.0	8.0	1.0	N	1.0	4.0	1	N	N	N	Y
2013.0	5.0	2.0	3.0	M	N	N	N	N	N	36.0	V	5.0	8.0	7.0	5.0	N	2.0	11.0	1	Y	Y	N	N
2013.0	3.0	1.0	2.0	M	N	N	N	N	N	150.0	C	5.0	8.0	8.0	3.0	N	2.0	11.0	1	Y	Y	N	Y
2013.0	4.0	1.0	6.0	M	N	N	N	N	N	111.0	V	7.0	1.0	9.0	1.0	N	1.0	4.0	1	N	N	N	Y
2013.0	3.0	2.0	1.0	F	N	N	N	N	N	73.0	V	9.0	8.0	8.0	4.0	N	3.0	11.0	1	Y	Y	N	N
2013.0	4.0	1.0	6.0	F	N	N	N	N	N	83.0	C	9.0	1.0	11.0	1.0	N	2.0	6.0	1	N	N	N	N
2013.0	3.0	2.0	4.0	M	Y	N	N	N	N	69.0	V	3.0	8.0	5.0	2.0	N	1.0	11.0	1	N	N	N	N
2013.0	4.0	1.0	6.0	M	N	N	N	N	N	87.0	C	6.0	1.0	9.0	1.0	N	2.0	4.0	1	Y	N	N	Y
2013.0	4.0	1.0	4.0	M	N	N	N	N	N	64.0	V	3.0	1.0	10.0	3.0	N	1.0	4.0	1	N	N	N	Y
2013.0	3.0	1.0	4.0	M	N	N	N	N	N	137.0	V	6.0	1.0	10.0	2.0	N	1.0	3.0	1	N	N	N	Y
2013.0	3.0	1.0	5.0	M	N	N	N	N	N	57.0	V	6.0	1.0	8.0	2.0	N	1.0	3.0	1	N	N	N	Y
2013.0	4.0	2.0	3.0	F	Y	N	N	N	N	54.0	C	7.0	8.0	12.0	3.0	N	1.0	11.0	1	Y	N	N	N
2013.0	4.0	1.0	2.0	F	N	Y	N	N	N	50.0	V	5.0	1.0	9.0	4.0	N	2.0	5.0	1	Y	Y	N	Y
2013.0	4.0	1.0	4.0	F	N	N	N	N	N	112.0	V	7.0	1.0	9.0	2.0	N	1.0	3.0	1	Y	Y	N	Y
2013.0	4.0	1.0	4.0	M	N	N	N	N	N	107.0	V	7.0	8.0	9.0	2.0	N	1.0	11.0	1	Y	Y	N	N
2013.0	4.0	5.0	2.0	M	N	Y	N	N	N	27.0	V	8.0	5.0	8.0	1.0	N	2.0	4.0	1	N	N	N	N
2013.0	2.0	1.0	4.0	M	Y	N	N	N	N	174.0	C	5.0	8.0	7.0	2.0	N	2.0	11.0	1	Y	N	N	N
2013.0	5.0	1.0	4.0	M	N	N	N	N	N	67.0	V	7.0	1.0	10.0	2.0	N	1.0	6.0	1	N	N	N	Y
2013.0	4.0	1.0	3.0	M	N	N	N	N	N	146.0	V	7.0	1.0	6.0	2.0	N	2.0	4.0	1	Y	Y	N	Y
2013.0	4.0	1.0	1.0	F	N	N	N	N	N	129.0	V	5.0	1.0	8.0	4.0	N	2.0	4.0	1	Y	Y	N	Y
2013.0	7.0	1.0	4.0	F	N	N	N	N	N	230.0	V	8.0	1.0	9.0	7.0	N	1.0	8.0	1	N	N	N	Y
2013.0	5.0	1.0	4.0	F	N	N	N	N	N	65.0	V	7.0	8.0	10.0	3.0	N	2.0	11.0	1	Y	Y	N	N
2013.0	2.0	1.0	2.0	M	N	N	N	N	N	13.0	V	5.0	1.0	8.0	1.0	N	1.0	2.0	1	Y	Y	N	N
2013.0	4.0	1.0	7.0	M	Y	N	N	N	N	129.0	C	7.0	1.0	8.0	1.0	N	1.0	4.0	1	N	N	N	Y
2013.0	5.0	1.0	4.0	M	N	N	N	N	N	114.0	C	5.0	1.0	7.0	3.0	N	1.0	5.0	1	Y	N	N	Y
2013.0	5.0	1.0	3.0	F	N	N	N	N	N	84.0	V	7.0	1.0	9.0	5.0	N	1.0	5.0	1	N	N	N	Y
2013.0	4.0	1.0	4.0	M	N	N	N	N	N	23.0	V	7.0	8.0	9.0	3.0	N	1.0	5.0	1	N	N	N	Y
2013.0	4.0	1.0	3.0	M	Y	N	N	N	N	73.0	C	6.0	1.0	10.0	4.0	N	1.0	4.0	1	Y	Y	N	N
2013.0	3.0	1.0	3.0	M	N	N	N	N	N	62.0	V	8.0	8.0	10.0	2.0	N	1.0	11.0	1	Y	Y	N	N
2013.0	4.0	7.0	2.0	M	Y	U	U	U	U	53.0	C	2.0	7.0	7.0	6.0	U	1.0	5.0	1	N	N	U	N
2013.0	4.0	1.0	3.0	M	N	N	N	N	N	177.0	C	5.0	1.0	7.0	3.0	N	2.0	4.0	1	N	N	N	Y
2013.0	2.0	1.0	3.0	M	N	N	N	N	N	35.0	V	5.0	2.0	8.0	2.0	N	1.0	3.0	1	N	N	N	Y
2013.0	3.0	1.0	3.0	F	N	N	N	N	N	324.0	V	6.0	1.0	9.0	1.0	N	1.0	3.0	1	N	Y	N	Y
2013.0	6.0	1.0	4.0	M	N	N	N	N	N	128.0	V	7.0	1.0	10.0	3.0	N	1.0	5.0	1	N	N	N	Y
2013.0	4.0	1.0	3.0	M	N	N	N	N	N	54.0	V	9.0	1.0	10.0	3.0	N	2.0	8.0	1	Y	Y	N	N
2013.0	3.0	1.0	3.0	F	N	N	N	N	N	172.0	C	9.0	1.0	11.0	1.0	N	1.0	3.0	1	Y	Y	N	N
2013.0	4.0	1.0	2.0	M	Y	N	N	N	N	156.0	V	5.0	4.0	7.0	4.0	N	3.0	6.0	1	N	N	N	Y
2013.0	2.0	1.0	2.0	M	N	N	N	N	N	176.0	C	6.0	1.0	9.0	1.0	N	2.0	2.0	1	N	N	N	N
2013.0	5.0	2.0	6.0	F	N	N	N	N	N	185.0	V	8.0	8.0	9.0	2.0	N	1.0	11.0	1	N	N	N	N
2013.0	5.0	1.0	4.0	F	N	N	N	N	N	43.0	V	7.0	8.0	9.0	2.0	N	1.0	5.0	1	N	N	N	Y
[truncated: 181,780 more rows]
